# Supplementary material for: Identification of nodulation‐related genes in Medicago truncatula using genome‐wide association studies and co‐expression networks
Source: Plant Direct. 2020 May 16;4(5):e00220. doi: 10.1002/pld3.220 (PMC7229696; doi:10.1002/pld3.220)
Supplement: Supplementary file 3 — Table S1–S4 [file PLD3-4-e00220-s003.xlsx]

## Sheet: Table S1
			SNP's included after collapse (window size)
GWAS Trait	Description	Number of SNP's	10kb	20kb	50kb	Min p-value
Height	Plant height	197	139	133	127	3e-05
Total_Nod	Total number of nodules	163	124	122	119	3e-05
Nod_A	Total number of nodules in the top 5 cm of roots	523	294	275	255	9.96e-06
Nod_B	Total number of nodules below the top 5 cm of roots	232	185	178	165	3e-05
Flowering_Date	Flowering date	550	150	120	100	6.94e-06
OccupancyA	Strain occupancy in the top 5 cm of roots	292	230	226	209	3e-05
OccupancyB	Strain occupancy below the top 5 cm of roots	27	17	17	14	9.61e-05

## Sheet: Table S2
Sample ID	Tissue	M. truncatula accession	Sinorhizobium species and strain	Nitrogen	D7 Index	Barcode	D5 Index	Barcode	SRA Project #
N128	Nodule	HM056	S. meliloti (KH46c)	0	D701	ATTACTCG	D501	TATAGCCT	PRJNA449544
N86	Nodule	HM056	S. meliloti (KH46c)	0	D702	TCCGGAGA	D501	TATAGCCT	PRJNA449544
N73	Nodule	HM056	S. medicae (WSM419)	0	D704	GAGATTCC	D501	TATAGCCT	PRJNA449544
N137	Nodule	HM056	S. medicae (WSM419)	0	D705	ATTCAGAA	D501	TATAGCCT	PRJNA449544
N48	Nodule	HM056	S. medicae (WSM419)	0	D706	GAATTCGT	D501	TATAGCCT	PRJNA449544
N88	Nodule	HM101	Both	0	D707	CTGAAGCT	D501	TATAGCCT	PRJNA449544
N103	Nodule	HM101	Both	0	D708	TAATGCGC	D501	TATAGCCT	PRJNA449544
N25	Nodule	HM101	Both	0	D709	CGGCTATG	D501	TATAGCCT	PRJNA449544
N9	Nodule	HM101	S. meliloti (KH46c)	0	D710	TCCGCGAA	D501	TATAGCCT	PRJNA449544
N121	Nodule	HM101	S. meliloti (KH46c)	0	D711	TCTCGCGC	D501	TATAGCCT	PRJNA449544
N39	Nodule	HM101	S. meliloti (KH46c)	1	D712	AGCGATAG	D501	TATAGCCT	PRJNA449544
N75	Nodule	HM101	S. meliloti (KH46c)	1	D701	ATTACTCG	D502	ATAGAGGC	PRJNA449544
N146	Nodule	HM101	S. meliloti (KH46c)	1	D702	TCCGGAGA	D502	ATAGAGGC	PRJNA449544
N83	Nodule	HM101	S. medicae (WSM419)	0	D704	GAGATTCC	D502	ATAGAGGC	PRJNA449544
N56	Nodule	HM101	S. medicae (WSM419)	0	D705	ATTCAGAA	D502	ATAGAGGC	PRJNA449544
N14	Nodule	HM101	S. medicae (WSM419)	0	D706	GAATTCGT	D502	ATAGAGGC	PRJNA449544
N64	Nodule	HM101	S. medicae (WSM419)	0	D707	CTGAAGCT	D502	ATAGAGGC	PRJNA449544
N122	Nodule	HM101	S. medicae (WSM419)	1	D708	TAATGCGC	D502	ATAGAGGC	PRJNA449544
N46	Nodule	HM101	S. medicae (WSM419)	1	D709	CGGCTATG	D502	ATAGAGGC	PRJNA449544
N41	Nodule	HM101	S. medicae (WSM419)	1	D710	TCCGCGAA	D502	ATAGAGGC	PRJNA449544
N107	Nodule	HM101	S. medicae (WSM419)	1	D711	TCTCGCGC	D502	ATAGAGGC	PRJNA449544
N62	Nodule	HM340	Both	0	D712	AGCGATAG	D502	ATAGAGGC	PRJNA449544
N21	Nodule	HM340	Both	0	D701	ATTACTCG	D503	CCTATCCT	PRJNA449544
N160	Nodule	HM340	S. meliloti (KH46c)	0	D702	TCCGGAGA	D503	CCTATCCT	PRJNA449544
N115	Nodule	HM340	S. meliloti (KH46c)	1	D704	GAGATTCC	D503	CCTATCCT	PRJNA449544
N131	Nodule	HM340	S. meliloti (KH46c)	1	D705	ATTCAGAA	D503	CCTATCCT	PRJNA449544
N143	Nodule	HM340	S. meliloti (KH46c)	1	D706	GAATTCGT	D503	CCTATCCT	PRJNA449544
N80	Nodule	HM340	S. medicae (WSM419)	0	D707	CTGAAGCT	D503	CCTATCCT	PRJNA449544
N92	Nodule	HM340	S. medicae (WSM419)	0	D708	TAATGCGC	D503	CCTATCCT	PRJNA449544
N26	Nodule	HM340	S. medicae (WSM419)	0	D709	CGGCTATG	D503	CCTATCCT	PRJNA449544
N8	Nodule	HM340	S. medicae (WSM419)	0	D710	TCCGCGAA	D503	CCTATCCT	PRJNA449544
N42	Nodule	HM340	S. medicae (WSM419)	1	D711	TCTCGCGC	D503	CCTATCCT	PRJNA449544
N47	Nodule	HM340	S. medicae (WSM419)	1	D712	AGCGATAG	D503	CCTATCCT	PRJNA449544
N111	Nodule	HM340	S. medicae (WSM419)	1	D701	ATTACTCG	D504	GGCTCTGA	PRJNA449544
N120	Nodule	HM056	S. medicae (WSM419)	0	D704	GAGATTCC	D502	ATAGAGGC	PRJNA449544
N40	Nodule	HM101	S. meliloti (KH46c)	1	D705	ATTCAGAA	D502	ATAGAGGC	PRJNA449544
N11	Nodule	HM340	S. meliloti (KH46c)	0	D706	GAATTCGT	D502	ATAGAGGC	PRJNA449544
R51	Root	HM101	S. meliloti (KH46c)	0	D702	TCCGGAGA	D504	GGCTCTGA	PRJNA449544
R5	Root	HM101	S. meliloti (KH46c)	0	D705	ATTCAGAA	D504	GGCTCTGA	PRJNA449544
R125	Root	HM101	None	1	D706	GAATTCGT	D504	GGCTCTGA	PRJNA449544
R171	Root	HM101	None	1	D707	CTGAAGCT	D504	GGCTCTGA	PRJNA449544
R142	Root	HM101	None	1	D708	TAATGCGC	D504	GGCTCTGA	PRJNA449544
R83	Root	HM101	S. medicae (WSM419)	0	D709	CGGCTATG	D504	GGCTCTGA	PRJNA449544
R56	Root	HM101	S. medicae (WSM419)	0	D710	TCCGCGAA	D504	GGCTCTGA	PRJNA449544
R14	Root	HM101	S. medicae (WSM419)	0	D711	TCTCGCGC	D504	GGCTCTGA	PRJNA449544
R64	Root	HM101	S. medicae (WSM419)	0	D712	AGCGATAG	D504	GGCTCTGA	PRJNA449544
R160	Root	HM340	S. meliloti (KH46c)	0	D701	ATTACTCG	D505	AGGCGAAG	PRJNA449544
R11	Root	HM340	S. meliloti (KH46c)	0	D702	TCCGGAGA	D505	AGGCGAAG	PRJNA449544
R44	Root	HM340	None	1	D704	GAGATTCC	D505	AGGCGAAG	PRJNA449544
R13	Root	HM340	None	1	D705	ATTCAGAA	D505	AGGCGAAG	PRJNA449544
R33	Root	HM340	None	1	D706	GAATTCGT	D505	AGGCGAAG	PRJNA449544
R80	Root	HM340	S. medicae (WSM419)	0	D707	CTGAAGCT	D505	AGGCGAAG	PRJNA449544
R92	Root	HM340	S. medicae (WSM419)	0	D708	TAATGCGC	D505	AGGCGAAG	PRJNA449544
R26	Root	HM340	S. medicae (WSM419)	0	D709	CGGCTATG	D505	AGGCGAAG	PRJNA449544
R8	Root	HM340	S. medicae (WSM419)	0	D710	TCCGCGAA	D505	AGGCGAAG	PRJNA449544
R9	Root	HM101	S. meliloti (KH46c)	0	D707	CTGAAGCT	D502	ATAGAGGC	PRJNA449544
R34	Root	HM340	S. meliloti (KH46c)	0	D708	TAATGCGC	D502	ATAGAGGC	PRJNA449544
L70	Leaf	HM056	S. meliloti (KH46c)	0	D712	AGCGATAG	D505	AGGCGAAG	PRJNA449544
L128	Leaf	HM056	S. meliloti (KH46c)	0	D701	ATTACTCG	D506	TAATCTTA	PRJNA449544
L152	Leaf	HM056	S. meliloti (KH46c)	0	D702	TCCGGAGA	D506	TAATCTTA	PRJNA449544
L86	Leaf	HM056	S. meliloti (KH46c)	0	D709	CGGCTATG	D502	ATAGAGGC	PRJNA449544
L20	Leaf	HM056	None	1	D704	GAGATTCC	D506	TAATCTTA	PRJNA449544
L59	Leaf	HM056	None	1	D705	ATTCAGAA	D506	TAATCTTA	PRJNA449544
L60	Leaf	HM056	None	1	D706	GAATTCGT	D506	TAATCTTA	PRJNA449544
L61	Leaf	HM056	None	1	D707	CTGAAGCT	D506	TAATCTTA	PRJNA449544
L120	Leaf	HM056	S. medicae (WSM419)	0	D708	TAATGCGC	D506	TAATCTTA	PRJNA449544
L73	Leaf	HM056	S. medicae (WSM419)	0	D709	CGGCTATG	D506	TAATCTTA	PRJNA449544
L137	Leaf	HM056	S. medicae (WSM419)	0	D710	TCCGCGAA	D506	TAATCTTA	PRJNA449544
L48	Leaf	HM056	S. medicae (WSM419)	0	D711	TCTCGCGC	D506	TAATCTTA	PRJNA449544
L88	Leaf	HM101	Both	0	D712	AGCGATAG	D506	TAATCTTA	PRJNA449544
L103	Leaf	HM101	Both	0	D701	ATTACTCG	D507	CAGGACGT	PRJNA449544
L25	Leaf	HM101	Both	0	D702	TCCGGAGA	D507	CAGGACGT	PRJNA449544
L158	Leaf	HM101	Both	0	D710	TCCGCGAA	D502	ATAGAGGC	PRJNA449544
L51	Leaf	HM101	S. meliloti (KH46c)	0	D704	GAGATTCC	D507	CAGGACGT	PRJNA449544
L9	Leaf	HM101	S. meliloti (KH46c)	0	D705	ATTCAGAA	D507	CAGGACGT	PRJNA449544
L5	Leaf	HM101	S. meliloti (KH46c)	0	D707	CTGAAGCT	D507	CAGGACGT	PRJNA449544
L39	Leaf	HM101	S. meliloti (KH46c)	1	D708	TAATGCGC	D507	CAGGACGT	PRJNA449544
L75	Leaf	HM101	S. meliloti (KH46c)	1	D709	CGGCTATG	D507	CAGGACGT	PRJNA449544
L146	Leaf	HM101	S. meliloti (KH46c)	1	D710	TCCGCGAA	D507	CAGGACGT	PRJNA449544
L40	Leaf	HM101	S. meliloti (KH46c)	1	D711	TCTCGCGC	D507	CAGGACGT	PRJNA449544
L125	Leaf	HM101	None	1	D712	AGCGATAG	D507	CAGGACGT	PRJNA449544
L171	Leaf	HM101	None	1	D701	ATTACTCG	D508	GTACTGAC	PRJNA449544
L142	Leaf	HM101	None	1	D702	TCCGGAGA	D508	GTACTGAC	PRJNA449544
L83	Leaf	HM101	S. medicae (WSM419)	0	D711	TCTCGCGC	D502	ATAGAGGC	PRJNA449544
L56	Leaf	HM101	S. medicae (WSM419)	0	D704	GAGATTCC	D508	GTACTGAC	PRJNA449544
L14	Leaf	HM101	S. medicae (WSM419)	0	D705	ATTCAGAA	D508	GTACTGAC	PRJNA449544
L64	Leaf	HM101	S. medicae (WSM419)	0	D706	GAATTCGT	D508	GTACTGAC	PRJNA449544
L62	Leaf	HM340	Both	0	D707	CTGAAGCT	D508	GTACTGAC	PRJNA449544
L21	Leaf	HM340	Both	0	D708	TAATGCGC	D508	GTACTGAC	PRJNA449544
L118	Leaf	HM340	Both	0	D709	CGGCTATG	D508	GTACTGAC	PRJNA449544
L49	Leaf	HM340	Both	0	D710	TCCGCGAA	D508	GTACTGAC	PRJNA449544
L160	Leaf	HM340	S. meliloti (KH46c)	0	D711	TCTCGCGC	D508	GTACTGAC	PRJNA449544
L11	Leaf	HM340	S. meliloti (KH46c)	0	D701	ATTACTCG	D501	TATAGCCT	PRJNA449544
L34	Leaf	HM340	S. meliloti (KH46c)	0	D702	TCCGGAGA	D501	TATAGCCT	PRJNA449544
L44	Leaf	HM340	None	1	D711	TCTCGCGC	D501	TATAGCCT	PRJNA449544
L13	Leaf	HM340	None	1	D704	GAGATTCC	D501	TATAGCCT	PRJNA449544
L33	Leaf	HM340	None	1	D705	ATTCAGAA	D501	TATAGCCT	PRJNA449544
L80	Leaf	HM340	S. medicae (WSM419)	0	D706	GAATTCGT	D501	TATAGCCT	PRJNA449544
L92	Leaf	HM340	S. medicae (WSM419)	0	D707	CTGAAGCT	D501	TATAGCCT	PRJNA449544
L26	Leaf	HM340	S. medicae (WSM419)	0	D708	TAATGCGC	D501	TATAGCCT	PRJNA449544
L8	Leaf	HM340	S. medicae (WSM419)	0	D709	CGGCTATG	D501	TATAGCCT	PRJNA449544
L121	Leaf	HM101	S. meliloti (KH46c)	0	D706	GAATTCGT	D507	CAGGACGT	PRJNA449544
JQL01	Nodule	HM101	S. meliloti (KH46c)	0	NA	NA	NA	NA	PRJNA327225
JQL02	Nodule	HM101	S. meliloti (KH46c)	0	NA	NA	NA	NA	PRJNA327225
JQL03	Nodule	HM101	S. meliloti (KH46c)	0	NA	NA	NA	NA	PRJNA327225
JQL04	Nodule	HM101	S. medicae (WSM419)	0	NA	NA	NA	NA	PRJNA327225
JQL05	Nodule	HM101	S. medicae (WSM419)	0	NA	NA	NA	NA	PRJNA327225
JQL06	Nodule	HM101	S. medicae (WSM419)	0	NA	NA	NA	NA	PRJNA327225
JQL07	Root	HM101	None	0	NA	NA	NA	NA	PRJNA327225
JQL08	Root	HM101	None	0	NA	NA	NA	NA	PRJNA327225
JQL09	Root	HM101	None	0	NA	NA	NA	NA	PRJNA327225
JQL10	Nodule	HM056	S. meliloti (KH46c)	0	NA	NA	NA	NA	PRJNA327225
JQL11	Nodule	HM056	S. meliloti (KH46c)	0	NA	NA	NA	NA	PRJNA327225
JQL12	Nodule	HM056	S. meliloti (KH46c)	0	NA	NA	NA	NA	PRJNA327225
JQL13	Nodule	HM056	S. medicae (WSM419)	0	NA	NA	NA	NA	PRJNA327225
JQL14	Nodule	HM056	S. medicae (WSM419)	0	NA	NA	NA	NA	PRJNA327225
JQL15	Nodule	HM056	S. medicae (WSM419)	0	NA	NA	NA	NA	PRJNA327225
JQL16	Root	HM056	None	0	NA	NA	NA	NA	PRJNA327225
JQL17	Root	HM056	None	0	NA	NA	NA	NA	PRJNA327225
JQL18	Root	HM056	None	0	NA	NA	NA	NA	PRJNA327225
JQL19	Nodule	HM340	S. meliloti (KH46c)	0	NA	NA	NA	NA	PRJNA327225
JQL20	Nodule	HM340	S. meliloti (KH46c)	0	NA	NA	NA	NA	PRJNA327225
JQL21	Nodule	HM340	S. meliloti (KH46c)	0	NA	NA	NA	NA	PRJNA327225
JQL22	Nodule	HM340	S. medicae (WSM419)	0	NA	NA	NA	NA	PRJNA327225
JQL23	Nodule	HM340	S. medicae (WSM419)	0	NA	NA	NA	NA	PRJNA327225
JQL24	Nodule	HM340	S. medicae (WSM419)	0	NA	NA	NA	NA	PRJNA327225
JQL25	Root	HM340	None	0	NA	NA	NA	NA	PRJNA327225
JQL26	Root	HM340	None	0	NA	NA	NA	NA	PRJNA327225
JQL27	Root	HM340	None	0	NA	NA	NA	NA	PRJNA327225
JQL28	Nodule	HM034	S. meliloti (KH46c)	0	NA	NA	NA	NA	PRJNA327225
JQL29	Nodule	HM034	S. meliloti (KH46c)	0	NA	NA	NA	NA	PRJNA327225
JQL30	Nodule	HM034	S. meliloti (KH46c)	0	NA	NA	NA	NA	PRJNA327225
JQL31	Nodule	HM034	S. medicae (WSM419)	0	NA	NA	NA	NA	PRJNA327225
JQL32	Nodule	HM034	S. medicae (WSM419)	0	NA	NA	NA	NA	PRJNA327225
JQL33	Nodule	HM034	S. medicae (WSM419)	0	NA	NA	NA	NA	PRJNA327225
JQL34	Root	HM034	None	0	NA	NA	NA	NA	PRJNA327225
JQL35	Root	HM034	None	0	NA	NA	NA	NA	PRJNA327225
JQL36	Root	HM034	None	0	NA	NA	NA	NA	PRJNA327225

## Sheet: Table S3
Network Name	General	Leaf	Nodule	Root	General-D2	Nodule-D2
Tissue type(s)	Leaf, Root Nodule	Leaf	Nodule	Root	Root and Nodule	Nodule
Samples	102	45	37	20	36	24
Genes included	24067	21822	21054	23773	23131	22123
Edges	289598211	238088931	221624931	282565878	267510015	244702503

## Sheet: Table S4
gene	score	zscore	fdr	num_real	num_random	bs_mean	bs_std	COB	Ontology	Term	WindowSize	FlankLimit	TermLoci	TermCollapsedLoci	TermPValue	NumBootstraps	Method	SNP2Gene
MEDTR1G028960	0.896456	3.05259	0.002	1	0.002	0.001608	0.293144	Mt_General	Mt_GWAS	Nod_B	50000	1	232	165	0.039	1000	density	strongest
MEDTR4G026780	0.878312	2.9907	0.0065	2	0.013	0.001608	0.293144	Mt_General	Mt_GWAS	Nod_B	50000	1	232	165	0.039	1000	density	strongest
MEDTR7G024980	0.533357	2.52957	0.018	1	0.018	0.00076	0.210548	Mt_JQL_Nodule	Mt_GWAS	Nod_A	20000	2	523	275	0.113	1000	density	strongest
MEDTR1G028960	0.822291	2.77962	0.022	1	0.022	0.002557	0.294909	Mt_General	Mt_GWAS	Nod_B	20000	1	232	178	0.222	1000	density	strongest
MEDTR7G024980	0.548433	2.60128	0.051	1	0.051	-0.00027	0.210937	Mt_JQL_Nodule	Mt_GWAS	Nod_A	20000	1	523	275	0.064	1000	density	strongest
MEDTR4G026780	0.793181	2.67864	0.052	1	0.052	0.003252	0.294899	Mt_General	Mt_GWAS	Total_Nod	50000	1	163	119	0.051	1000	density	strongest
MEDTR1G043290	0.622412	2.11775	0.052917	12	0.635	0.001608	0.293144	Mt_General	Mt_GWAS	Nod_B	50000	1	232	165	0.039	1000	density	strongest
MEDTR1G053130	0.648875	2.20802	0.052917	12	0.635	0.001608	0.293144	Mt_General	Mt_GWAS	Nod_B	50000	1	232	165	0.039	1000	density	strongest
MEDTR2G073540	0.617563	2.1012	0.052917	12	0.635	0.001608	0.293144	Mt_General	Mt_GWAS	Nod_B	50000	1	232	165	0.039	1000	density	strongest
MEDTR3G012090	0.621375	2.11421	0.052917	12	0.635	0.001608	0.293144	Mt_General	Mt_GWAS	Nod_B	50000	1	232	165	0.039	1000	density	strongest
MEDTR4G035980	0.593264	2.01831	0.052917	12	0.635	0.001608	0.293144	Mt_General	Mt_GWAS	Nod_B	50000	1	232	165	0.039	1000	density	strongest
MEDTR4G073400	0.600442	2.0428	0.052917	12	0.635	0.001608	0.293144	Mt_General	Mt_GWAS	Nod_B	50000	1	232	165	0.039	1000	density	strongest
MEDTR4G087490	0.602585	2.05011	0.052917	12	0.635	0.001608	0.293144	Mt_General	Mt_GWAS	Nod_B	50000	1	232	165	0.039	1000	density	strongest
MEDTR4G087510	0.64458	2.19337	0.052917	12	0.635	0.001608	0.293144	Mt_General	Mt_GWAS	Nod_B	50000	1	232	165	0.039	1000	density	strongest
MEDTR4G094412	0.639975	2.17766	0.052917	12	0.635	0.001608	0.293144	Mt_General	Mt_GWAS	Nod_B	50000	1	232	165	0.039	1000	density	strongest
MEDTR1G012530	0.672682	2.28923	0.061	3	0.183	0.001608	0.293144	Mt_General	Mt_GWAS	Nod_B	50000	1	232	165	0.039	1000	density	strongest
MEDTR2G073540	0.597673	2.01567	0.0633	10	0.633	0.003252	0.294899	Mt_General	Mt_GWAS	Total_Nod	50000	1	163	119	0.051	1000	density	strongest
MEDTR3G058210	0.637691	2.15137	0.0633	10	0.633	0.003252	0.294899	Mt_General	Mt_GWAS	Total_Nod	50000	1	163	119	0.051	1000	density	strongest
MEDTR4G036575	0.606524	2.04569	0.0633	10	0.633	0.003252	0.294899	Mt_General	Mt_GWAS	Total_Nod	50000	1	163	119	0.051	1000	density	strongest
MEDTR4G073400	0.608004	2.05071	0.0633	10	0.633	0.003252	0.294899	Mt_General	Mt_GWAS	Total_Nod	50000	1	163	119	0.051	1000	density	strongest
MEDTR4G087510	0.617142	2.08169	0.0633	10	0.633	0.003252	0.294899	Mt_General	Mt_GWAS	Total_Nod	50000	1	163	119	0.051	1000	density	strongest
MEDTR5G094520	0.660136	2.22749	0.0633	10	0.633	0.003252	0.294899	Mt_General	Mt_GWAS	Total_Nod	50000	1	163	119	0.051	1000	density	strongest
MEDTR8G014690	0.633154	2.13599	0.0633	10	0.633	0.003252	0.294899	Mt_General	Mt_GWAS	Total_Nod	50000	1	163	119	0.051	1000	density	strongest
MEDTR8G468780	0.603764	2.03633	0.0633	10	0.633	0.003252	0.294899	Mt_General	Mt_GWAS	Total_Nod	50000	1	163	119	0.051	1000	density	strongest
MEDTR4G026780	0.738401	2.50845	0.076	1	0.076	0.003484	0.292977	Mt_General	Mt_GWAS	Total_Nod	50000	2	163	119	0.27	1000	density	strongest
MEDTR1G028960	0.736616	2.52314	0.091	1	0.091	0.001343	0.291412	Mt_General	Mt_GWAS	Nod_B	50000	2	232	165	0.648	1000	density	strongest
MEDTR2G096950	0.475161	2.25718	0.096	4	0.384	9.17e-05	0.21047	Mt_JQL_Nodule	Mt_GWAS	Nod_A	50000	1	523	255	0.061	1000	density	strongest
MEDTR5G093580	0.479312	2.2769	0.096	4	0.384	9.17e-05	0.21047	Mt_JQL_Nodule	Mt_GWAS	Nod_A	50000	1	523	255	0.061	1000	density	strongest
MEDTR7G075580	0.476595	2.264	0.096	4	0.384	9.17e-05	0.21047	Mt_JQL_Nodule	Mt_GWAS	Nod_A	50000	1	523	255	0.061	1000	density	strongest
MEDTR7G109130	0.493482	2.34423	0.096	4	0.384	9.17e-05	0.21047	Mt_JQL_Nodule	Mt_GWAS	Nod_A	50000	1	523	255	0.061	1000	density	strongest
MEDTR3G080860	0.886954	2.60449	0.099667	3	0.299	0.009756	0.336802	Mt_JQL	Mt_GWAS	OccupancyB	50000	1	27	14	0.008	1000	density	strongest
MEDTR3G081490	0.914251	2.68553	0.099667	3	0.299	0.009756	0.336802	Mt_JQL	Mt_GWAS	OccupancyB	50000	1	27	14	0.008	1000	density	strongest
MEDTR3G058160	0.674156	2.27502	0.103	2	0.206	0.003252	0.294899	Mt_General	Mt_GWAS	Total_Nod	50000	1	163	119	0.051	1000	density	strongest
MEDTR1G013130	0.535932	1.82274	0.10616	25	2.654	0.001608	0.293144	Mt_General	Mt_GWAS	Nod_B	50000	1	232	165	0.039	1000	density	strongest
MEDTR1G037520	0.544993	1.85365	0.10616	25	2.654	0.001608	0.293144	Mt_General	Mt_GWAS	Nod_B	50000	1	232	165	0.039	1000	density	strongest
MEDTR1G041115	0.516032	1.75485	0.10616	25	2.654	0.001608	0.293144	Mt_General	Mt_GWAS	Nod_B	50000	1	232	165	0.039	1000	density	strongest
MEDTR1G062980	0.52045	1.76993	0.10616	25	2.654	0.001608	0.293144	Mt_General	Mt_GWAS	Nod_B	50000	1	232	165	0.039	1000	density	strongest
MEDTR4G027195	0.518797	1.76428	0.10616	25	2.654	0.001608	0.293144	Mt_General	Mt_GWAS	Nod_B	50000	1	232	165	0.039	1000	density	strongest
MEDTR5G014990	0.557067	1.89484	0.10616	25	2.654	0.001608	0.293144	Mt_General	Mt_GWAS	Nod_B	50000	1	232	165	0.039	1000	density	strongest
MEDTR6G016380	0.564679	1.9208	0.10616	25	2.654	0.001608	0.293144	Mt_General	Mt_GWAS	Nod_B	50000	1	232	165	0.039	1000	density	strongest
MEDTR6G018780	0.583699	1.98568	0.10616	25	2.654	0.001608	0.293144	Mt_General	Mt_GWAS	Nod_B	50000	1	232	165	0.039	1000	density	strongest
MEDTR6G045203	0.568443	1.93364	0.10616	25	2.654	0.001608	0.293144	Mt_General	Mt_GWAS	Nod_B	50000	1	232	165	0.039	1000	density	strongest
MEDTR7G017360	0.519693	1.76734	0.10616	25	2.654	0.001608	0.293144	Mt_General	Mt_GWAS	Nod_B	50000	1	232	165	0.039	1000	density	strongest
MEDTR7G096720	0.532894	1.81237	0.10616	25	2.654	0.001608	0.293144	Mt_General	Mt_GWAS	Nod_B	50000	1	232	165	0.039	1000	density	strongest
MEDTR8G007125	0.516228	1.75552	0.10616	25	2.654	0.001608	0.293144	Mt_General	Mt_GWAS	Nod_B	50000	1	232	165	0.039	1000	density	strongest
MEDTR8G468780	0.573734	1.95169	0.10616	25	2.654	0.001608	0.293144	Mt_General	Mt_GWAS	Nod_B	50000	1	232	165	0.039	1000	density	strongest
MEDTR1G037520	0.525935	1.77241	0.11425	20	2.285	0.003252	0.294899	Mt_General	Mt_GWAS	Total_Nod	50000	1	163	119	0.051	1000	density	strongest
MEDTR1G043290	0.589315	1.98733	0.11425	20	2.285	0.003252	0.294899	Mt_General	Mt_GWAS	Total_Nod	50000	1	163	119	0.051	1000	density	strongest
MEDTR1G062980	0.527911	1.77911	0.11425	20	2.285	0.003252	0.294899	Mt_General	Mt_GWAS	Total_Nod	50000	1	163	119	0.051	1000	density	strongest
MEDTR4G064947	0.519845	1.75176	0.11425	20	2.285	0.003252	0.294899	Mt_General	Mt_GWAS	Total_Nod	50000	1	163	119	0.051	1000	density	strongest
MEDTR4G087490	0.571276	1.92616	0.11425	20	2.285	0.003252	0.294899	Mt_General	Mt_GWAS	Total_Nod	50000	1	163	119	0.051	1000	density	strongest
MEDTR6G018780	0.58877	1.98548	0.11425	20	2.285	0.003252	0.294899	Mt_General	Mt_GWAS	Total_Nod	50000	1	163	119	0.051	1000	density	strongest
MEDTR6G045203	0.57293	1.93177	0.11425	20	2.285	0.003252	0.294899	Mt_General	Mt_GWAS	Total_Nod	50000	1	163	119	0.051	1000	density	strongest
MEDTR6G048290	0.521832	1.7585	0.11425	20	2.285	0.003252	0.294899	Mt_General	Mt_GWAS	Total_Nod	50000	1	163	119	0.051	1000	density	strongest
MEDTR6G075440	0.575576	1.94074	0.11425	20	2.285	0.003252	0.294899	Mt_General	Mt_GWAS	Total_Nod	50000	1	163	119	0.051	1000	density	strongest
MEDTR8G014700	0.56674	1.91078	0.11425	20	2.285	0.003252	0.294899	Mt_General	Mt_GWAS	Total_Nod	50000	1	163	119	0.051	1000	density	strongest
MEDTR3G080390	0.696944	2.04033	0.117143	7	0.82	0.009756	0.336802	Mt_JQL	Mt_GWAS	OccupancyB	50000	1	27	14	0.008	1000	density	strongest
MEDTR3G081480	0.75783	2.22111	0.117143	7	0.82	0.009756	0.336802	Mt_JQL	Mt_GWAS	OccupancyB	50000	1	27	14	0.008	1000	density	strongest
MEDTR5G079340	0.7559	2.21538	0.117143	7	0.82	0.009756	0.336802	Mt_JQL	Mt_GWAS	OccupancyB	50000	1	27	14	0.008	1000	density	strongest
MEDTR4G044110	0.803105	2.35553	0.12425	4	0.497	0.009756	0.336802	Mt_JQL	Mt_GWAS	OccupancyB	50000	1	27	14	0.008	1000	density	strongest
MEDTR3G080860	0.842554	2.43734	0.126333	3	0.379	-0.00286	0.34686	Mt_JQL	Mt_GWAS	OccupancyB	10000	1	27	17	0.036	1000	density	strongest
MEDTR3G081490	0.811177	2.34687	0.126333	3	0.379	-0.00286	0.34686	Mt_JQL	Mt_GWAS	OccupancyB	10000	1	27	17	0.036	1000	density	strongest
MEDTR3G081180	0.87736	2.54921	0.1265	2	0.253	0.007111	0.34138	Mt_JQL	Mt_GWAS	OccupancyB	10000	5	27	17	0.044	1000	density	strongest
MEDTR3G081490	0.869384	2.52584	0.1265	2	0.253	0.007111	0.34138	Mt_JQL	Mt_GWAS	OccupancyB	10000	5	27	17	0.044	1000	density	strongest
MEDTR2G082430	0.520114	2.33789	0.132333	3	0.397	0.001442	0.221855	Mt_Leaf	Mt_GWAS	Height	20000	2	197	133	0.052	1000	density	strongest
MEDTR3G069410	0.501977	2.25614	0.132333	3	0.397	0.001442	0.221855	Mt_Leaf	Mt_GWAS	Height	20000	2	197	133	0.052	1000	density	strongest
MEDTR4G025130	0.512775	2.30481	0.132333	3	0.397	0.001442	0.221855	Mt_Leaf	Mt_GWAS	Height	20000	2	197	133	0.052	1000	density	strongest
MEDTR1G062950	0.529482	2.36339	0.139667	3	0.419	0.001529	0.223388	Mt_Leaf	Mt_GWAS	Total_Nod	50000	1	163	119	0.109	1000	density	strongest
MEDTR1G077740	0.537225	2.39805	0.139667	3	0.419	0.001529	0.223388	Mt_Leaf	Mt_GWAS	Total_Nod	50000	1	163	119	0.109	1000	density	strongest
MEDTR3G018770	0.537531	2.39942	0.139667	3	0.419	0.001529	0.223388	Mt_Leaf	Mt_GWAS	Total_Nod	50000	1	163	119	0.109	1000	density	strongest
MEDTR3G081180	0.87736	2.61331	0.141	2	0.282	-0.00206	0.336515	Mt_JQL	Mt_GWAS	OccupancyB	10000	2	27	17	0.042	1000	density	strongest
MEDTR3G081490	0.869384	2.58961	0.141	2	0.282	-0.00206	0.336515	Mt_JQL	Mt_GWAS	OccupancyB	10000	2	27	17	0.042	1000	density	strongest
MEDTR2G075590	0.638211	1.86594	0.142333	9	1.281	0.009756	0.336802	Mt_JQL	Mt_GWAS	OccupancyB	50000	1	27	14	0.008	1000	density	strongest
MEDTR2G075600	0.63762	1.86419	0.142333	9	1.281	0.009756	0.336802	Mt_JQL	Mt_GWAS	OccupancyB	50000	1	27	14	0.008	1000	density	strongest
MEDTR3G081480	0.74003	2.14176	0.14375	4	0.575	-0.00286	0.34686	Mt_JQL	Mt_GWAS	OccupancyB	10000	1	27	17	0.036	1000	density	strongest
MEDTR4G026780	0.728423	2.49503	0.145	2	0.29	0.001343	0.291412	Mt_General	Mt_GWAS	Nod_B	50000	2	232	165	0.648	1000	density	strongest
MEDTR3G080860	0.803908	2.39504	0.146	3	0.438	-0.00206	0.336515	Mt_JQL	Mt_GWAS	OccupancyB	10000	2	27	17	0.042	1000	density	strongest
MEDTR3G080860	0.803908	2.33405	0.146	3	0.438	0.007111	0.34138	Mt_JQL	Mt_GWAS	OccupancyB	10000	5	27	17	0.044	1000	density	strongest
MEDTR7G075580	0.480572	2.27957	0.146333	3	0.439	-0.00027	0.210937	Mt_JQL_Nodule	Mt_GWAS	Nod_A	20000	1	523	275	0.064	1000	density	strongest
MEDTR7G109130	0.497647	2.36052	0.146333	3	0.439	-0.00027	0.210937	Mt_JQL_Nodule	Mt_GWAS	Nod_A	20000	1	523	275	0.064	1000	density	strongest
MEDTR1G075610	0.459776	2.18098	0.156538	13	2.035	-0.00027	0.210937	Mt_JQL_Nodule	Mt_GWAS	Nod_A	20000	1	523	275	0.064	1000	density	strongest
MEDTR2G090960	0.460904	2.18633	0.156538	13	2.035	-0.00027	0.210937	Mt_JQL_Nodule	Mt_GWAS	Nod_A	20000	1	523	275	0.064	1000	density	strongest
MEDTR2G096950	0.461955	2.19131	0.156538	13	2.035	-0.00027	0.210937	Mt_JQL_Nodule	Mt_GWAS	Nod_A	20000	1	523	275	0.064	1000	density	strongest
MEDTR2G101090	0.436786	2.07199	0.156538	13	2.035	-0.00027	0.210937	Mt_JQL_Nodule	Mt_GWAS	Nod_A	20000	1	523	275	0.064	1000	density	strongest
MEDTR3G111650	0.453276	2.15016	0.156538	13	2.035	-0.00027	0.210937	Mt_JQL_Nodule	Mt_GWAS	Nod_A	20000	1	523	275	0.064	1000	density	strongest
MEDTR4G058970	0.426611	2.02375	0.156538	13	2.035	-0.00027	0.210937	Mt_JQL_Nodule	Mt_GWAS	Nod_A	20000	1	523	275	0.064	1000	density	strongest
MEDTR5G076270	0.441716	2.09536	0.156538	13	2.035	-0.00027	0.210937	Mt_JQL_Nodule	Mt_GWAS	Nod_A	20000	1	523	275	0.064	1000	density	strongest
MEDTR5G093580	0.468162	2.22074	0.156538	13	2.035	-0.00027	0.210937	Mt_JQL_Nodule	Mt_GWAS	Nod_A	20000	1	523	275	0.064	1000	density	strongest
MEDTR7G076250	0.443445	2.10356	0.156538	13	2.035	-0.00027	0.210937	Mt_JQL_Nodule	Mt_GWAS	Nod_A	20000	1	523	275	0.064	1000	density	strongest
MEDTR8G027385	0.428975	2.03496	0.156538	13	2.035	-0.00027	0.210937	Mt_JQL_Nodule	Mt_GWAS	Nod_A	20000	1	523	275	0.064	1000	density	strongest
MEDTR3G080830	0.998314	2.93513	0.158	1	0.158	0.009756	0.336802	Mt_JQL	Mt_GWAS	OccupancyB	50000	1	27	14	0.008	1000	density	strongest
MEDTR1G075610	0.447851	2.12743	0.159769	13	2.077	9.17e-05	0.21047	Mt_JQL_Nodule	Mt_GWAS	Nod_A	50000	1	523	255	0.061	1000	density	strongest
MEDTR2G090960	0.44507	2.11421	0.159769	13	2.077	9.17e-05	0.21047	Mt_JQL_Nodule	Mt_GWAS	Nod_A	50000	1	523	255	0.061	1000	density	strongest
MEDTR2G101090	0.432179	2.05296	0.159769	13	2.077	9.17e-05	0.21047	Mt_JQL_Nodule	Mt_GWAS	Nod_A	50000	1	523	255	0.061	1000	density	strongest
MEDTR3G111650	0.456159	2.1669	0.159769	13	2.077	9.17e-05	0.21047	Mt_JQL_Nodule	Mt_GWAS	Nod_A	50000	1	523	255	0.061	1000	density	strongest
MEDTR4G039680	0.438906	2.08493	0.159769	13	2.077	9.17e-05	0.21047	Mt_JQL_Nodule	Mt_GWAS	Nod_A	50000	1	523	255	0.061	1000	density	strongest
MEDTR4G058970	0.421289	2.00122	0.159769	13	2.077	9.17e-05	0.21047	Mt_JQL_Nodule	Mt_GWAS	Nod_A	50000	1	523	255	0.061	1000	density	strongest
MEDTR5G076270	0.446089	2.11906	0.159769	13	2.077	9.17e-05	0.21047	Mt_JQL_Nodule	Mt_GWAS	Nod_A	50000	1	523	255	0.061	1000	density	strongest
MEDTR6G035370	0.462422	2.19666	0.159769	13	2.077	9.17e-05	0.21047	Mt_JQL_Nodule	Mt_GWAS	Nod_A	50000	1	523	255	0.061	1000	density	strongest
MEDTR7G076250	0.445467	2.1161	0.159769	13	2.077	9.17e-05	0.21047	Mt_JQL_Nodule	Mt_GWAS	Nod_A	50000	1	523	255	0.061	1000	density	strongest
MEDTR3G081480	0.726528	2.16509	0.17525	4	0.701	-0.00206	0.336515	Mt_JQL	Mt_GWAS	OccupancyB	10000	2	27	17	0.042	1000	density	strongest
MEDTR6G048290	0.519419	2.30162	0.1765	2	0.353	0.000605	0.225412	Mt_Leaf	Mt_GWAS	Nod_B	10000	2	232	185	0.182	1000	density	strongest
MEDTR6G083750	0.526887	2.33475	0.1765	2	0.353	0.000605	0.225412	Mt_Leaf	Mt_GWAS	Nod_B	10000	2	232	185	0.182	1000	density	strongest
MEDTR3G448370	0.545952	1.59202	0.176545	11	1.942	0.009756	0.336802	Mt_JQL	Mt_GWAS	OccupancyB	50000	1	27	14	0.008	1000	density	strongest
MEDTR8G096190	0.575162	1.67874	0.176545	11	1.942	0.009756	0.336802	Mt_JQL	Mt_GWAS	OccupancyB	50000	1	27	14	0.008	1000	density	strongest
MEDTR1G040105	0.571551	2.00963	0.17725	4	0.709	0.003225	0.282801	Mt_Nodule	Mt_GWAS	Nod_B	10000	5	232	185	0.051	1000	density	strongest
MEDTR3G026820	0.616251	2.16769	0.17725	4	0.709	0.003225	0.282801	Mt_Nodule	Mt_GWAS	Nod_B	10000	5	232	185	0.051	1000	density	strongest
MEDTR4G073400	0.605049	2.12808	0.17725	4	0.709	0.003225	0.282801	Mt_Nodule	Mt_GWAS	Nod_B	10000	5	232	185	0.051	1000	density	strongest
MEDTR6G023600	0.607585	2.13705	0.17725	4	0.709	0.003225	0.282801	Mt_Nodule	Mt_GWAS	Nod_B	10000	5	232	185	0.051	1000	density	strongest
MEDTR3G081480	0.726528	2.10738	0.17725	4	0.709	0.007111	0.34138	Mt_JQL	Mt_GWAS	OccupancyB	10000	5	27	17	0.044	1000	density	strongest
MEDTR3G080390	0.646498	1.8721	0.179	5	0.895	-0.00286	0.34686	Mt_JQL	Mt_GWAS	OccupancyB	10000	1	27	17	0.036	1000	density	strongest
MEDTR3G080390	0.615866	1.83625	0.182667	6	1.096	-0.00206	0.336515	Mt_JQL	Mt_GWAS	OccupancyB	10000	2	27	17	0.042	1000	density	strongest
MEDTR3G080870	0.630155	1.87871	0.182667	6	1.096	-0.00206	0.336515	Mt_JQL	Mt_GWAS	OccupancyB	10000	2	27	17	0.042	1000	density	strongest
MEDTR3G080390	0.615866	1.78322	0.183833	6	1.103	0.007111	0.34138	Mt_JQL	Mt_GWAS	OccupancyB	10000	5	27	17	0.044	1000	density	strongest
MEDTR3G080870	0.630155	1.82507	0.183833	6	1.103	0.007111	0.34138	Mt_JQL	Mt_GWAS	OccupancyB	10000	5	27	17	0.044	1000	density	strongest
MEDTR2G048855	0.505372	1.79597	0.188267	15	2.824	0.002149	0.280196	Mt_Nodule	Mt_GWAS	Nod_B	10000	2	232	185	0.053	1000	density	strongest
MEDTR2G073540	0.516304	1.83498	0.188267	15	2.824	0.002149	0.280196	Mt_Nodule	Mt_GWAS	Nod_B	10000	2	232	185	0.053	1000	density	strongest
MEDTR2G450720	0.550096	1.95558	0.188267	15	2.824	0.002149	0.280196	Mt_Nodule	Mt_GWAS	Nod_B	10000	2	232	185	0.053	1000	density	strongest
MEDTR3G069120	0.497372	1.76741	0.188267	15	2.824	0.002149	0.280196	Mt_Nodule	Mt_GWAS	Nod_B	10000	2	232	185	0.053	1000	density	strongest
MEDTR4G027195	0.533594	1.89669	0.188267	15	2.824	0.002149	0.280196	Mt_Nodule	Mt_GWAS	Nod_B	10000	2	232	185	0.053	1000	density	strongest
MEDTR4G035980	0.536533	1.90718	0.188267	15	2.824	0.002149	0.280196	Mt_Nodule	Mt_GWAS	Nod_B	10000	2	232	185	0.053	1000	density	strongest
MEDTR5G053950	0.494238	1.75623	0.188267	15	2.824	0.002149	0.280196	Mt_Nodule	Mt_GWAS	Nod_B	10000	2	232	185	0.053	1000	density	strongest
MEDTR5G065080	0.505672	1.79704	0.188267	15	2.824	0.002149	0.280196	Mt_Nodule	Mt_GWAS	Nod_B	10000	2	232	185	0.053	1000	density	strongest
MEDTR5G094290	0.537338	1.91005	0.188267	15	2.824	0.002149	0.280196	Mt_Nodule	Mt_GWAS	Nod_B	10000	2	232	185	0.053	1000	density	strongest
MEDTR7G039370	0.518082	1.84133	0.188267	15	2.824	0.002149	0.280196	Mt_Nodule	Mt_GWAS	Nod_B	10000	2	232	185	0.053	1000	density	strongest
MEDTR8G107510	0.496366	1.76383	0.188267	15	2.824	0.002149	0.280196	Mt_Nodule	Mt_GWAS	Nod_B	10000	2	232	185	0.053	1000	density	strongest
MEDTR2G091130	0.461846	2.06062	0.195125	8	1.561	0.001529	0.223388	Mt_Leaf	Mt_GWAS	Total_Nod	50000	1	163	119	0.109	1000	density	strongest
MEDTR4G026450	0.451191	2.01292	0.195125	8	1.561	0.001529	0.223388	Mt_Leaf	Mt_GWAS	Total_Nod	50000	1	163	119	0.109	1000	density	strongest
MEDTR4G125980	0.454505	2.02775	0.195125	8	1.561	0.001529	0.223388	Mt_Leaf	Mt_GWAS	Total_Nod	50000	1	163	119	0.109	1000	density	strongest
MEDTR6G048290	0.465266	2.07593	0.195125	8	1.561	0.001529	0.223388	Mt_Leaf	Mt_GWAS	Total_Nod	50000	1	163	119	0.109	1000	density	strongest
MEDTR8G099105	0.502901	2.2444	0.195125	8	1.561	0.001529	0.223388	Mt_Leaf	Mt_GWAS	Total_Nod	50000	1	163	119	0.109	1000	density	strongest
MEDTR1G028960	0.692553	2.36885	0.1955	2	0.391	0.001898	0.291557	Mt_General	Mt_GWAS	Nod_B	50000	5	232	165	0.889	1000	density	strongest
MEDTR4G026780	0.681025	2.32931	0.1955	2	0.391	0.001898	0.291557	Mt_General	Mt_GWAS	Nod_B	50000	5	232	165	0.889	1000	density	strongest
MEDTR1G028960	0.704909	2.40187	0.197	1	0.197	0.000313	0.293353	Mt_General	Mt_GWAS	Nod_B	20000	2	232	178	0.706	1000	density	strongest
MEDTR1G052770	0.410897	1.95185	0.19995	40	7.998	9.17e-05	0.21047	Mt_JQL_Nodule	Mt_GWAS	Nod_A	50000	1	523	255	0.061	1000	density	strongest
MEDTR1G071810	0.374144	1.77722	0.19995	40	7.998	9.17e-05	0.21047	Mt_JQL_Nodule	Mt_GWAS	Nod_A	50000	1	523	255	0.061	1000	density	strongest
MEDTR1G080690	0.374755	1.78012	0.19995	40	7.998	9.17e-05	0.21047	Mt_JQL_Nodule	Mt_GWAS	Nod_A	50000	1	523	255	0.061	1000	density	strongest
MEDTR2G046150	0.412664	1.96024	0.19995	40	7.998	9.17e-05	0.21047	Mt_JQL_Nodule	Mt_GWAS	Nod_A	50000	1	523	255	0.061	1000	density	strongest
MEDTR3G019490	0.38113	1.81041	0.19995	40	7.998	9.17e-05	0.21047	Mt_JQL_Nodule	Mt_GWAS	Nod_A	50000	1	523	255	0.061	1000	density	strongest
MEDTR3G026250	0.373381	1.7736	0.19995	40	7.998	9.17e-05	0.21047	Mt_JQL_Nodule	Mt_GWAS	Nod_A	50000	1	523	255	0.061	1000	density	strongest
MEDTR3G026650	0.389075	1.84817	0.19995	40	7.998	9.17e-05	0.21047	Mt_JQL_Nodule	Mt_GWAS	Nod_A	50000	1	523	255	0.061	1000	density	strongest
MEDTR3G065980	0.399714	1.89871	0.19995	40	7.998	9.17e-05	0.21047	Mt_JQL_Nodule	Mt_GWAS	Nod_A	50000	1	523	255	0.061	1000	density	strongest
MEDTR3G100940	0.385865	1.83291	0.19995	40	7.998	9.17e-05	0.21047	Mt_JQL_Nodule	Mt_GWAS	Nod_A	50000	1	523	255	0.061	1000	density	strongest
MEDTR4G018770	0.407309	1.9348	0.19995	40	7.998	9.17e-05	0.21047	Mt_JQL_Nodule	Mt_GWAS	Nod_A	50000	1	523	255	0.061	1000	density	strongest
MEDTR4G019910	0.378851	1.79959	0.19995	40	7.998	9.17e-05	0.21047	Mt_JQL_Nodule	Mt_GWAS	Nod_A	50000	1	523	255	0.061	1000	density	strongest
MEDTR4G021690	0.394299	1.87299	0.19995	40	7.998	9.17e-05	0.21047	Mt_JQL_Nodule	Mt_GWAS	Nod_A	50000	1	523	255	0.061	1000	density	strongest
MEDTR4G023000	0.402051	1.90982	0.19995	40	7.998	9.17e-05	0.21047	Mt_JQL_Nodule	Mt_GWAS	Nod_A	50000	1	523	255	0.061	1000	density	strongest
MEDTR4G047630	0.378283	1.79689	0.19995	40	7.998	9.17e-05	0.21047	Mt_JQL_Nodule	Mt_GWAS	Nod_A	50000	1	523	255	0.061	1000	density	strongest
MEDTR4G059870	0.40908	1.94321	0.19995	40	7.998	9.17e-05	0.21047	Mt_JQL_Nodule	Mt_GWAS	Nod_A	50000	1	523	255	0.061	1000	density	strongest
MEDTR4G126160	0.420786	1.99883	0.19995	40	7.998	9.17e-05	0.21047	Mt_JQL_Nodule	Mt_GWAS	Nod_A	50000	1	523	255	0.061	1000	density	strongest
MEDTR6G038200	0.397168	1.88662	0.19995	40	7.998	9.17e-05	0.21047	Mt_JQL_Nodule	Mt_GWAS	Nod_A	50000	1	523	255	0.061	1000	density	strongest
MEDTR6G084440	0.396674	1.88427	0.19995	40	7.998	9.17e-05	0.21047	Mt_JQL_Nodule	Mt_GWAS	Nod_A	50000	1	523	255	0.061	1000	density	strongest
MEDTR6G471740	0.414794	1.97036	0.19995	40	7.998	9.17e-05	0.21047	Mt_JQL_Nodule	Mt_GWAS	Nod_A	50000	1	523	255	0.061	1000	density	strongest
MEDTR7G053410	0.371772	1.76595	0.19995	40	7.998	9.17e-05	0.21047	Mt_JQL_Nodule	Mt_GWAS	Nod_A	50000	1	523	255	0.061	1000	density	strongest
MEDTR7G102310	0.393378	1.86861	0.19995	40	7.998	9.17e-05	0.21047	Mt_JQL_Nodule	Mt_GWAS	Nod_A	50000	1	523	255	0.061	1000	density	strongest
MEDTR8G027385	0.41798	1.9855	0.19995	40	7.998	9.17e-05	0.21047	Mt_JQL_Nodule	Mt_GWAS	Nod_A	50000	1	523	255	0.061	1000	density	strongest
MEDTR8G052120	0.407938	1.93779	0.19995	40	7.998	9.17e-05	0.21047	Mt_JQL_Nodule	Mt_GWAS	Nod_A	50000	1	523	255	0.061	1000	density	strongest
MEDTR8G066040	0.382515	1.817	0.19995	40	7.998	9.17e-05	0.21047	Mt_JQL_Nodule	Mt_GWAS	Nod_A	50000	1	523	255	0.061	1000	density	strongest
MEDTR8G074920	0.410497	1.94995	0.19995	40	7.998	9.17e-05	0.21047	Mt_JQL_Nodule	Mt_GWAS	Nod_A	50000	1	523	255	0.061	1000	density	strongest
MEDTR8G079560	0.397116	1.88637	0.19995	40	7.998	9.17e-05	0.21047	Mt_JQL_Nodule	Mt_GWAS	Nod_A	50000	1	523	255	0.061	1000	density	strongest
MEDTR8G087770	0.381773	1.81347	0.19995	40	7.998	9.17e-05	0.21047	Mt_JQL_Nodule	Mt_GWAS	Nod_A	50000	1	523	255	0.061	1000	density	strongest
MEDTR2G082430	0.509656	2.27865	0.2015	2	0.403	0.000296	0.223536	Mt_Leaf	Mt_GWAS	Height	20000	1	197	133	0.057	1000	density	strongest
MEDTR4G025130	0.52442	2.34469	0.2015	2	0.403	0.000296	0.223536	Mt_Leaf	Mt_GWAS	Height	20000	1	197	133	0.057	1000	density	strongest
MEDTR2G082430	0.518409	2.35051	0.2035	2	0.407	5.3e-05	0.220529	Mt_Leaf	Mt_GWAS	Height	20000	5	197	133	0.067	1000	density	strongest
MEDTR4G025130	0.497823	2.25716	0.2035	2	0.407	5.3e-05	0.220529	Mt_Leaf	Mt_GWAS	Height	20000	5	197	133	0.067	1000	density	strongest
MEDTR6G048290	0.519419	2.30906	0.2045	2	0.409	-0.00044	0.225138	Mt_Leaf	Mt_GWAS	Nod_B	10000	5	232	185	0.174	1000	density	strongest
MEDTR6G083750	0.526887	2.34224	0.2045	2	0.409	-0.00044	0.225138	Mt_Leaf	Mt_GWAS	Nod_B	10000	5	232	185	0.174	1000	density	strongest
MEDTR1G062950	0.47614	2.13928	0.2055	8	1.644	0.001083	0.222065	Mt_Leaf	Mt_GWAS	Total_Nod	20000	5	163	122	0.297	1000	density	strongest
MEDTR1G077740	0.490957	2.206	0.2055	8	1.644	0.001083	0.222065	Mt_Leaf	Mt_GWAS	Total_Nod	20000	5	163	122	0.297	1000	density	strongest
MEDTR2G041090	0.44734	2.00958	0.2055	8	1.644	0.001083	0.222065	Mt_Leaf	Mt_GWAS	Total_Nod	20000	5	163	122	0.297	1000	density	strongest
MEDTR2G091135	0.44925	2.01818	0.2055	8	1.644	0.001083	0.222065	Mt_Leaf	Mt_GWAS	Total_Nod	20000	5	163	122	0.297	1000	density	strongest
MEDTR4G124450	0.448195	2.01343	0.2055	8	1.644	0.001083	0.222065	Mt_Leaf	Mt_GWAS	Total_Nod	20000	5	163	122	0.297	1000	density	strongest
MEDTR6G048290	0.450623	2.02437	0.2055	8	1.644	0.001083	0.222065	Mt_Leaf	Mt_GWAS	Total_Nod	20000	5	163	122	0.297	1000	density	strongest
MEDTR6G083750	0.481161	2.16188	0.2055	8	1.644	0.001083	0.222065	Mt_Leaf	Mt_GWAS	Total_Nod	20000	5	163	122	0.297	1000	density	strongest
MEDTR8G099105	0.461511	2.0734	0.2055	8	1.644	0.001083	0.222065	Mt_Leaf	Mt_GWAS	Total_Nod	20000	5	163	122	0.297	1000	density	strongest
MEDTR1G034240	0.479269	2.17078	0.208778	9	1.879	0.001164	0.220246	Mt_Leaf	Mt_GWAS	Total_Nod	50000	2	163	119	0.238	1000	density	strongest
MEDTR1G062950	0.483723	2.191	0.208778	9	1.879	0.001164	0.220246	Mt_Leaf	Mt_GWAS	Total_Nod	50000	2	163	119	0.238	1000	density	strongest
MEDTR1G077740	0.48977	2.21846	0.208778	9	1.879	0.001164	0.220246	Mt_Leaf	Mt_GWAS	Total_Nod	50000	2	163	119	0.238	1000	density	strongest
MEDTR2G091135	0.458419	2.07611	0.208778	9	1.879	0.001164	0.220246	Mt_Leaf	Mt_GWAS	Total_Nod	50000	2	163	119	0.238	1000	density	strongest
MEDTR3G018770	0.494895	2.24173	0.208778	9	1.879	0.001164	0.220246	Mt_Leaf	Mt_GWAS	Total_Nod	50000	2	163	119	0.238	1000	density	strongest
MEDTR6G009370	0.466314	2.11196	0.208778	9	1.879	0.001164	0.220246	Mt_Leaf	Mt_GWAS	Total_Nod	50000	2	163	119	0.238	1000	density	strongest
MEDTR6G083750	0.485075	2.19714	0.208778	9	1.879	0.001164	0.220246	Mt_Leaf	Mt_GWAS	Total_Nod	50000	2	163	119	0.238	1000	density	strongest
MEDTR8G099105	0.467038	2.11524	0.208778	9	1.879	0.001164	0.220246	Mt_Leaf	Mt_GWAS	Total_Nod	50000	2	163	119	0.238	1000	density	strongest
MEDTR2G048855	0.505372	1.77562	0.209417	12	2.513	0.003225	0.282801	Mt_Nodule	Mt_GWAS	Nod_B	10000	5	232	185	0.051	1000	density	strongest
MEDTR2G073540	0.516304	1.81427	0.209417	12	2.513	0.003225	0.282801	Mt_Nodule	Mt_GWAS	Nod_B	10000	5	232	185	0.051	1000	density	strongest
MEDTR2G450720	0.550096	1.93376	0.209417	12	2.513	0.003225	0.282801	Mt_Nodule	Mt_GWAS	Nod_B	10000	5	232	185	0.051	1000	density	strongest
MEDTR4G027195	0.533594	1.87541	0.209417	12	2.513	0.003225	0.282801	Mt_Nodule	Mt_GWAS	Nod_B	10000	5	232	185	0.051	1000	density	strongest
MEDTR4G035980	0.536533	1.8858	0.209417	12	2.513	0.003225	0.282801	Mt_Nodule	Mt_GWAS	Nod_B	10000	5	232	185	0.051	1000	density	strongest
MEDTR5G065080	0.505672	1.77668	0.209417	12	2.513	0.003225	0.282801	Mt_Nodule	Mt_GWAS	Nod_B	10000	5	232	185	0.051	1000	density	strongest
MEDTR5G094290	0.537338	1.88865	0.209417	12	2.513	0.003225	0.282801	Mt_Nodule	Mt_GWAS	Nod_B	10000	5	232	185	0.051	1000	density	strongest
MEDTR7G039370	0.518082	1.82056	0.209417	12	2.513	0.003225	0.282801	Mt_Nodule	Mt_GWAS	Nod_B	10000	5	232	185	0.051	1000	density	strongest
MEDTR3G081180	0.648667	2.13486	0.211333	3	0.634	-0.00624	0.306769	Mt_JQL_Nodule	Mt_GWAS	OccupancyB	10000	1	27	17	0.082	1000	density	strongest
MEDTR7G093640	0.61051	2.01048	0.211333	3	0.634	-0.00624	0.306769	Mt_JQL_Nodule	Mt_GWAS	OccupancyB	10000	1	27	17	0.082	1000	density	strongest
MEDTR2G041090	0.509818	2.27224	0.212	2	0.424	0.000806	0.224013	Mt_Leaf	Mt_GWAS	OccupancyA	10000	1	292	230	0.059	1000	density	strongest
MEDTR2G094130	0.531615	2.36954	0.212	2	0.424	0.000806	0.224013	Mt_Leaf	Mt_GWAS	OccupancyA	10000	1	292	230	0.059	1000	density	strongest
MEDTR1G069790	0.48877	1.66186	0.215698	43	9.275	0.001608	0.293144	Mt_General	Mt_GWAS	Nod_B	50000	1	232	165	0.039	1000	density	strongest
MEDTR2G020620	0.482883	1.64177	0.215698	43	9.275	0.001608	0.293144	Mt_General	Mt_GWAS	Nod_B	50000	1	232	165	0.039	1000	density	strongest
MEDTR2G049670	0.498421	1.69478	0.215698	43	9.275	0.001608	0.293144	Mt_General	Mt_GWAS	Nod_B	50000	1	232	165	0.039	1000	density	strongest
MEDTR2G072210	0.466972	1.58749	0.215698	43	9.275	0.001608	0.293144	Mt_General	Mt_GWAS	Nod_B	50000	1	232	165	0.039	1000	density	strongest
MEDTR2G073560	0.501693	1.70594	0.215698	43	9.275	0.001608	0.293144	Mt_General	Mt_GWAS	Nod_B	50000	1	232	165	0.039	1000	density	strongest
MEDTR2G078740	0.50069	1.70252	0.215698	43	9.275	0.001608	0.293144	Mt_General	Mt_GWAS	Nod_B	50000	1	232	165	0.039	1000	density	strongest
MEDTR2G078750	0.512969	1.7444	0.215698	43	9.275	0.001608	0.293144	Mt_General	Mt_GWAS	Nod_B	50000	1	232	165	0.039	1000	density	strongest
MEDTR3G090350	0.451564	1.53493	0.215698	43	9.275	0.001608	0.293144	Mt_General	Mt_GWAS	Nod_B	50000	1	232	165	0.039	1000	density	strongest
MEDTR3G105950	0.482732	1.64126	0.215698	43	9.275	0.001608	0.293144	Mt_General	Mt_GWAS	Nod_B	50000	1	232	165	0.039	1000	density	strongest
MEDTR3G106140	0.463094	1.57427	0.215698	43	9.275	0.001608	0.293144	Mt_General	Mt_GWAS	Nod_B	50000	1	232	165	0.039	1000	density	strongest
MEDTR4G028830	0.48768	1.65813	0.215698	43	9.275	0.001608	0.293144	Mt_General	Mt_GWAS	Nod_B	50000	1	232	165	0.039	1000	density	strongest
MEDTR4G125980	0.508707	1.72986	0.215698	43	9.275	0.001608	0.293144	Mt_General	Mt_GWAS	Nod_B	50000	1	232	165	0.039	1000	density	strongest
MEDTR5G017500	0.480338	1.63309	0.215698	43	9.275	0.001608	0.293144	Mt_General	Mt_GWAS	Nod_B	50000	1	232	165	0.039	1000	density	strongest
MEDTR5G078140	0.450986	1.53296	0.215698	43	9.275	0.001608	0.293144	Mt_General	Mt_GWAS	Nod_B	50000	1	232	165	0.039	1000	density	strongest
MEDTR5G088400	0.495192	1.68376	0.215698	43	9.275	0.001608	0.293144	Mt_General	Mt_GWAS	Nod_B	50000	1	232	165	0.039	1000	density	strongest
MEDTR5G088490	0.491471	1.67107	0.215698	43	9.275	0.001608	0.293144	Mt_General	Mt_GWAS	Nod_B	50000	1	232	165	0.039	1000	density	strongest
MEDTR7G070060	0.460845	1.56659	0.215698	43	9.275	0.001608	0.293144	Mt_General	Mt_GWAS	Nod_B	50000	1	232	165	0.039	1000	density	strongest
MEDTR7G070660	0.488385	1.66054	0.215698	43	9.275	0.001608	0.293144	Mt_General	Mt_GWAS	Nod_B	50000	1	232	165	0.039	1000	density	strongest
MEDTR3G081180	0.898799	2.59949	0.216	1	0.216	-0.00286	0.34686	Mt_JQL	Mt_GWAS	OccupancyB	10000	1	27	17	0.036	1000	density	strongest
MEDTR8G073345	0.431584	1.25245	0.218308	13	2.838	0.009756	0.336802	Mt_JQL	Mt_GWAS	OccupancyB	50000	1	27	14	0.008	1000	density	strongest
MEDTR8G100160	0.438837	1.27398	0.218308	13	2.838	0.009756	0.336802	Mt_JQL	Mt_GWAS	OccupancyB	50000	1	27	14	0.008	1000	density	strongest
MEDTR1G062950	0.494669	2.21371	0.218857	7	1.532	0.001284	0.222877	Mt_Leaf	Mt_GWAS	Total_Nod	20000	2	163	122	0.258	1000	density	strongest
MEDTR2G041090	0.451911	2.02186	0.218857	7	1.532	0.001284	0.222877	Mt_Leaf	Mt_GWAS	Total_Nod	20000	2	163	122	0.258	1000	density	strongest
MEDTR2G091135	0.460538	2.06057	0.218857	7	1.532	0.001284	0.222877	Mt_Leaf	Mt_GWAS	Total_Nod	20000	2	163	122	0.258	1000	density	strongest
MEDTR6G048290	0.452755	2.02565	0.218857	7	1.532	0.001284	0.222877	Mt_Leaf	Mt_GWAS	Total_Nod	20000	2	163	122	0.258	1000	density	strongest
MEDTR6G083750	0.489213	2.18923	0.218857	7	1.532	0.001284	0.222877	Mt_Leaf	Mt_GWAS	Total_Nod	20000	2	163	122	0.258	1000	density	strongest
MEDTR8G099105	0.469781	2.10204	0.218857	7	1.532	0.001284	0.222877	Mt_Leaf	Mt_GWAS	Total_Nod	20000	2	163	122	0.258	1000	density	strongest
MEDTR1G012530	0.464271	1.63028	0.219839	31	6.815	0.003225	0.282801	Mt_Nodule	Mt_GWAS	Nod_B	10000	5	232	185	0.051	1000	density	strongest
MEDTR1G013150	0.436689	1.53275	0.219839	31	6.815	0.003225	0.282801	Mt_Nodule	Mt_GWAS	Nod_B	10000	5	232	185	0.051	1000	density	strongest
MEDTR1G037520	0.465669	1.63523	0.219839	31	6.815	0.003225	0.282801	Mt_Nodule	Mt_GWAS	Nod_B	10000	5	232	185	0.051	1000	density	strongest
MEDTR2G020210	0.429097	1.50591	0.219839	31	6.815	0.003225	0.282801	Mt_Nodule	Mt_GWAS	Nod_B	10000	5	232	185	0.051	1000	density	strongest
MEDTR2G090960	0.476444	1.67332	0.219839	31	6.815	0.003225	0.282801	Mt_Nodule	Mt_GWAS	Nod_B	10000	5	232	185	0.051	1000	density	strongest
MEDTR2G438210	0.440105	1.54483	0.219839	31	6.815	0.003225	0.282801	Mt_Nodule	Mt_GWAS	Nod_B	10000	5	232	185	0.051	1000	density	strongest
MEDTR2G450710	0.481783	1.6922	0.219839	31	6.815	0.003225	0.282801	Mt_Nodule	Mt_GWAS	Nod_B	10000	5	232	185	0.051	1000	density	strongest
MEDTR3G069120	0.497372	1.74733	0.219839	31	6.815	0.003225	0.282801	Mt_Nodule	Mt_GWAS	Nod_B	10000	5	232	185	0.051	1000	density	strongest
MEDTR3G088820	0.490032	1.72137	0.219839	31	6.815	0.003225	0.282801	Mt_Nodule	Mt_GWAS	Nod_B	10000	5	232	185	0.051	1000	density	strongest
MEDTR3G106160	0.442836	1.55449	0.219839	31	6.815	0.003225	0.282801	Mt_Nodule	Mt_GWAS	Nod_B	10000	5	232	185	0.051	1000	density	strongest
MEDTR5G053950	0.494238	1.73625	0.219839	31	6.815	0.003225	0.282801	Mt_Nodule	Mt_GWAS	Nod_B	10000	5	232	185	0.051	1000	density	strongest
MEDTR5G065200	0.467999	1.64347	0.219839	31	6.815	0.003225	0.282801	Mt_Nodule	Mt_GWAS	Nod_B	10000	5	232	185	0.051	1000	density	strongest
MEDTR5G081040	0.473604	1.66328	0.219839	31	6.815	0.003225	0.282801	Mt_Nodule	Mt_GWAS	Nod_B	10000	5	232	185	0.051	1000	density	strongest
MEDTR7G056233	0.450442	1.58138	0.219839	31	6.815	0.003225	0.282801	Mt_Nodule	Mt_GWAS	Nod_B	10000	5	232	185	0.051	1000	density	strongest
MEDTR7G070060	0.431766	1.51534	0.219839	31	6.815	0.003225	0.282801	Mt_Nodule	Mt_GWAS	Nod_B	10000	5	232	185	0.051	1000	density	strongest
MEDTR7G070070	0.484894	1.70321	0.219839	31	6.815	0.003225	0.282801	Mt_Nodule	Mt_GWAS	Nod_B	10000	5	232	185	0.051	1000	density	strongest
MEDTR7G070610	0.439892	1.54408	0.219839	31	6.815	0.003225	0.282801	Mt_Nodule	Mt_GWAS	Nod_B	10000	5	232	185	0.051	1000	density	strongest
MEDTR8G107510	0.496366	1.74377	0.219839	31	6.815	0.003225	0.282801	Mt_Nodule	Mt_GWAS	Nod_B	10000	5	232	185	0.051	1000	density	strongest
MEDTR8G432620	0.471057	1.65428	0.219839	31	6.815	0.003225	0.282801	Mt_Nodule	Mt_GWAS	Nod_B	10000	5	232	185	0.051	1000	density	strongest
MEDTR1G040105	0.571551	2.03215	0.223	4	0.892	0.002149	0.280196	Mt_Nodule	Mt_GWAS	Nod_B	10000	2	232	185	0.053	1000	density	strongest
MEDTR3G026820	0.616251	2.19169	0.223	4	0.892	0.002149	0.280196	Mt_Nodule	Mt_GWAS	Nod_B	10000	2	232	185	0.053	1000	density	strongest
MEDTR4G073400	0.605049	2.15171	0.223	4	0.892	0.002149	0.280196	Mt_Nodule	Mt_GWAS	Nod_B	10000	2	232	185	0.053	1000	density	strongest
MEDTR6G023600	0.607585	2.16076	0.223	4	0.892	0.002149	0.280196	Mt_Nodule	Mt_GWAS	Nod_B	10000	2	232	185	0.053	1000	density	strongest
MEDTR1G075610	0.436166	2.06073	0.225	9	2.025	0.001073	0.211136	Mt_JQL_Nodule	Mt_GWAS	Nod_A	20000	5	523	275	0.11	1000	density	strongest
MEDTR2G090960	0.431703	2.03959	0.225	9	2.025	0.001073	0.211136	Mt_JQL_Nodule	Mt_GWAS	Nod_A	20000	5	523	275	0.11	1000	density	strongest
MEDTR2G096950	0.43536	2.05691	0.225	9	2.025	0.001073	0.211136	Mt_JQL_Nodule	Mt_GWAS	Nod_A	20000	5	523	275	0.11	1000	density	strongest
MEDTR2G103170	0.447624	2.11499	0.225	9	2.025	0.001073	0.211136	Mt_JQL_Nodule	Mt_GWAS	Nod_A	20000	5	523	275	0.11	1000	density	strongest
MEDTR3G111650	0.439326	2.0757	0.225	9	2.025	0.001073	0.211136	Mt_JQL_Nodule	Mt_GWAS	Nod_A	20000	5	523	275	0.11	1000	density	strongest
MEDTR5G093580	0.451071	2.13132	0.225	9	2.025	0.001073	0.211136	Mt_JQL_Nodule	Mt_GWAS	Nod_A	20000	5	523	275	0.11	1000	density	strongest
MEDTR7G075580	0.44679	2.11105	0.225	9	2.025	0.001073	0.211136	Mt_JQL_Nodule	Mt_GWAS	Nod_A	20000	5	523	275	0.11	1000	density	strongest
MEDTR7G109130	0.454343	2.14682	0.225	9	2.025	0.001073	0.211136	Mt_JQL_Nodule	Mt_GWAS	Nod_A	20000	5	523	275	0.11	1000	density	strongest
MEDTR1G012530	0.464271	1.64928	0.227156	32	7.269	0.002149	0.280196	Mt_Nodule	Mt_GWAS	Nod_B	10000	2	232	185	0.053	1000	density	strongest
MEDTR1G013150	0.436689	1.55084	0.227156	32	7.269	0.002149	0.280196	Mt_Nodule	Mt_GWAS	Nod_B	10000	2	232	185	0.053	1000	density	strongest
MEDTR1G037520	0.465669	1.65427	0.227156	32	7.269	0.002149	0.280196	Mt_Nodule	Mt_GWAS	Nod_B	10000	2	232	185	0.053	1000	density	strongest
MEDTR2G020210	0.429097	1.52375	0.227156	32	7.269	0.002149	0.280196	Mt_Nodule	Mt_GWAS	Nod_B	10000	2	232	185	0.053	1000	density	strongest
MEDTR2G090960	0.476444	1.69272	0.227156	32	7.269	0.002149	0.280196	Mt_Nodule	Mt_GWAS	Nod_B	10000	2	232	185	0.053	1000	density	strongest
MEDTR2G438210	0.440105	1.56303	0.227156	32	7.269	0.002149	0.280196	Mt_Nodule	Mt_GWAS	Nod_B	10000	2	232	185	0.053	1000	density	strongest
MEDTR2G450710	0.481783	1.71178	0.227156	32	7.269	0.002149	0.280196	Mt_Nodule	Mt_GWAS	Nod_B	10000	2	232	185	0.053	1000	density	strongest
MEDTR3G088820	0.490032	1.74122	0.227156	32	7.269	0.002149	0.280196	Mt_Nodule	Mt_GWAS	Nod_B	10000	2	232	185	0.053	1000	density	strongest
MEDTR3G106160	0.442836	1.57278	0.227156	32	7.269	0.002149	0.280196	Mt_Nodule	Mt_GWAS	Nod_B	10000	2	232	185	0.053	1000	density	strongest
MEDTR5G065200	0.467999	1.66259	0.227156	32	7.269	0.002149	0.280196	Mt_Nodule	Mt_GWAS	Nod_B	10000	2	232	185	0.053	1000	density	strongest
MEDTR5G081040	0.473604	1.68259	0.227156	32	7.269	0.002149	0.280196	Mt_Nodule	Mt_GWAS	Nod_B	10000	2	232	185	0.053	1000	density	strongest
MEDTR5G094860	0.423677	1.5044	0.227156	32	7.269	0.002149	0.280196	Mt_Nodule	Mt_GWAS	Nod_B	10000	2	232	185	0.053	1000	density	strongest
MEDTR7G056233	0.450442	1.59993	0.227156	32	7.269	0.002149	0.280196	Mt_Nodule	Mt_GWAS	Nod_B	10000	2	232	185	0.053	1000	density	strongest
MEDTR7G070060	0.431766	1.53327	0.227156	32	7.269	0.002149	0.280196	Mt_Nodule	Mt_GWAS	Nod_B	10000	2	232	185	0.053	1000	density	strongest
MEDTR7G070070	0.484894	1.72288	0.227156	32	7.269	0.002149	0.280196	Mt_Nodule	Mt_GWAS	Nod_B	10000	2	232	185	0.053	1000	density	strongest
MEDTR7G070610	0.439892	1.56227	0.227156	32	7.269	0.002149	0.280196	Mt_Nodule	Mt_GWAS	Nod_B	10000	2	232	185	0.053	1000	density	strongest
MEDTR8G432620	0.471057	1.6735	0.227156	32	7.269	0.002149	0.280196	Mt_Nodule	Mt_GWAS	Nod_B	10000	2	232	185	0.053	1000	density	strongest
MEDTR3G080390	0.649012	1.95068	0.2275	6	1.365	0.004487	0.330411	Mt_JQL	Mt_GWAS	OccupancyB	20000	1	27	17	0.057	1000	density	strongest
MEDTR3G080860	0.612062	1.83885	0.2275	6	1.365	0.004487	0.330411	Mt_JQL	Mt_GWAS	OccupancyB	20000	1	27	17	0.057	1000	density	strongest
MEDTR3G081480	0.636295	1.91219	0.2275	6	1.365	0.004487	0.330411	Mt_JQL	Mt_GWAS	OccupancyB	20000	1	27	17	0.057	1000	density	strongest
MEDTR2G082430	0.532555	2.36744	0.232	2	0.464	-0.00143	0.225553	Mt_Leaf	Mt_GWAS	Height	10000	5	197	139	0.177	1000	density	strongest
MEDTR4G025130	0.510574	2.26998	0.232	2	0.464	-0.00143	0.225553	Mt_Leaf	Mt_GWAS	Height	10000	5	197	139	0.177	1000	density	strongest
MEDTR1G028960	0.695588	2.36569	0.241	1	0.241	0.002684	0.292898	Mt_General	Mt_GWAS	Nod_B	20000	5	232	178	0.83	1000	density	strongest
MEDTR2G069560	0.467601	2.09051	0.244167	6	1.465	0.000296	0.223536	Mt_Leaf	Mt_GWAS	Height	20000	1	197	133	0.057	1000	density	strongest
MEDTR3G069410	0.500129	2.23603	0.244167	6	1.465	0.000296	0.223536	Mt_Leaf	Mt_GWAS	Height	20000	1	197	133	0.057	1000	density	strongest
MEDTR8G058250	0.451182	2.01706	0.244167	6	1.465	0.000296	0.223536	Mt_Leaf	Mt_GWAS	Height	20000	1	197	133	0.057	1000	density	strongest
MEDTR8G072950	0.452555	2.02321	0.244167	6	1.465	0.000296	0.223536	Mt_Leaf	Mt_GWAS	Height	20000	1	197	133	0.057	1000	density	strongest
MEDTR1G043290	0.547637	1.85732	0.244917	12	2.939	0.003484	0.292977	Mt_General	Mt_GWAS	Total_Nod	50000	2	163	119	0.27	1000	density	strongest
MEDTR2G041170	0.529988	1.79708	0.244917	12	2.939	0.003484	0.292977	Mt_General	Mt_GWAS	Total_Nod	50000	2	163	119	0.27	1000	density	strongest
MEDTR3G058210	0.566381	1.9213	0.244917	12	2.939	0.003484	0.292977	Mt_General	Mt_GWAS	Total_Nod	50000	2	163	119	0.27	1000	density	strongest
MEDTR4G036575	0.525642	1.78225	0.244917	12	2.939	0.003484	0.292977	Mt_General	Mt_GWAS	Total_Nod	50000	2	163	119	0.27	1000	density	strongest
MEDTR4G073400	0.530289	1.79811	0.244917	12	2.939	0.003484	0.292977	Mt_General	Mt_GWAS	Total_Nod	50000	2	163	119	0.27	1000	density	strongest
MEDTR4G087510	0.547291	1.85614	0.244917	12	2.939	0.003484	0.292977	Mt_General	Mt_GWAS	Total_Nod	50000	2	163	119	0.27	1000	density	strongest
MEDTR5G094520	0.566614	1.9221	0.244917	12	2.939	0.003484	0.292977	Mt_General	Mt_GWAS	Total_Nod	50000	2	163	119	0.27	1000	density	strongest
MEDTR6G018780	0.529891	1.79675	0.244917	12	2.939	0.003484	0.292977	Mt_General	Mt_GWAS	Total_Nod	50000	2	163	119	0.27	1000	density	strongest
MEDTR8G014690	0.568068	1.92706	0.244917	12	2.939	0.003484	0.292977	Mt_General	Mt_GWAS	Total_Nod	50000	2	163	119	0.27	1000	density	strongest
MEDTR8G468780	0.527091	1.78719	0.244917	12	2.939	0.003484	0.292977	Mt_General	Mt_GWAS	Total_Nod	50000	2	163	119	0.27	1000	density	strongest
MEDTR1G080690	0.393685	1.86766	0.245241	29	7.112	-0.00027	0.210937	Mt_JQL_Nodule	Mt_GWAS	Nod_A	20000	1	523	275	0.064	1000	density	strongest
MEDTR3G019490	0.402904	1.91136	0.245241	29	7.112	-0.00027	0.210937	Mt_JQL_Nodule	Mt_GWAS	Nod_A	20000	1	523	275	0.064	1000	density	strongest
MEDTR3G026650	0.405475	1.92355	0.245241	29	7.112	-0.00027	0.210937	Mt_JQL_Nodule	Mt_GWAS	Nod_A	20000	1	523	275	0.064	1000	density	strongest
MEDTR3G065980	0.395449	1.87602	0.245241	29	7.112	-0.00027	0.210937	Mt_JQL_Nodule	Mt_GWAS	Nod_A	20000	1	523	275	0.064	1000	density	strongest
MEDTR3G100750	0.38037	1.80454	0.245241	29	7.112	-0.00027	0.210937	Mt_JQL_Nodule	Mt_GWAS	Nod_A	20000	1	523	275	0.064	1000	density	strongest
MEDTR3G100940	0.370379	1.75717	0.245241	29	7.112	-0.00027	0.210937	Mt_JQL_Nodule	Mt_GWAS	Nod_A	20000	1	523	275	0.064	1000	density	strongest
MEDTR4G018770	0.416155	1.97419	0.245241	29	7.112	-0.00027	0.210937	Mt_JQL_Nodule	Mt_GWAS	Nod_A	20000	1	523	275	0.064	1000	density	strongest
MEDTR4G019910	0.388109	1.84122	0.245241	29	7.112	-0.00027	0.210937	Mt_JQL_Nodule	Mt_GWAS	Nod_A	20000	1	523	275	0.064	1000	density	strongest
MEDTR4G021690	0.377007	1.78859	0.245241	29	7.112	-0.00027	0.210937	Mt_JQL_Nodule	Mt_GWAS	Nod_A	20000	1	523	275	0.064	1000	density	strongest
MEDTR4G059870	0.408492	1.93786	0.245241	29	7.112	-0.00027	0.210937	Mt_JQL_Nodule	Mt_GWAS	Nod_A	20000	1	523	275	0.064	1000	density	strongest
MEDTR4G126160	0.408796	1.9393	0.245241	29	7.112	-0.00027	0.210937	Mt_JQL_Nodule	Mt_GWAS	Nod_A	20000	1	523	275	0.064	1000	density	strongest
MEDTR6G084440	0.399324	1.89439	0.245241	29	7.112	-0.00027	0.210937	Mt_JQL_Nodule	Mt_GWAS	Nod_A	20000	1	523	275	0.064	1000	density	strongest
MEDTR7G102310	0.387828	1.83989	0.245241	29	7.112	-0.00027	0.210937	Mt_JQL_Nodule	Mt_GWAS	Nod_A	20000	1	523	275	0.064	1000	density	strongest
MEDTR8G066040	0.371214	1.76113	0.245241	29	7.112	-0.00027	0.210937	Mt_JQL_Nodule	Mt_GWAS	Nod_A	20000	1	523	275	0.064	1000	density	strongest
MEDTR8G074920	0.410793	1.94877	0.245241	29	7.112	-0.00027	0.210937	Mt_JQL_Nodule	Mt_GWAS	Nod_A	20000	1	523	275	0.064	1000	density	strongest
MEDTR8G079560	0.38094	1.80724	0.245241	29	7.112	-0.00027	0.210937	Mt_JQL_Nodule	Mt_GWAS	Nod_A	20000	1	523	275	0.064	1000	density	strongest
MEDTR1G102630	0.42364	1.89385	0.248471	17	4.224	0.000296	0.223536	Mt_Leaf	Mt_GWAS	Height	20000	1	197	133	0.057	1000	density	strongest
MEDTR2G029960	0.402701	1.80018	0.248471	17	4.224	0.000296	0.223536	Mt_Leaf	Mt_GWAS	Height	20000	1	197	133	0.057	1000	density	strongest
MEDTR2G084285	0.403913	1.8056	0.248471	17	4.224	0.000296	0.223536	Mt_Leaf	Mt_GWAS	Height	20000	1	197	133	0.057	1000	density	strongest
MEDTR2G094130	0.444028	1.98506	0.248471	17	4.224	0.000296	0.223536	Mt_Leaf	Mt_GWAS	Height	20000	1	197	133	0.057	1000	density	strongest
MEDTR2G451540	0.434578	1.94278	0.248471	17	4.224	0.000296	0.223536	Mt_Leaf	Mt_GWAS	Height	20000	1	197	133	0.057	1000	density	strongest
MEDTR4G078390	0.415019	1.85529	0.248471	17	4.224	0.000296	0.223536	Mt_Leaf	Mt_GWAS	Height	20000	1	197	133	0.057	1000	density	strongest
MEDTR4G078417	0.441923	1.97564	0.248471	17	4.224	0.000296	0.223536	Mt_Leaf	Mt_GWAS	Height	20000	1	197	133	0.057	1000	density	strongest
MEDTR5G013010	0.443985	1.98487	0.248471	17	4.224	0.000296	0.223536	Mt_Leaf	Mt_GWAS	Height	20000	1	197	133	0.057	1000	density	strongest
MEDTR5G092610	0.42069	1.88065	0.248471	17	4.224	0.000296	0.223536	Mt_Leaf	Mt_GWAS	Height	20000	1	197	133	0.057	1000	density	strongest
MEDTR7G091470	0.395778	1.76921	0.248471	17	4.224	0.000296	0.223536	Mt_Leaf	Mt_GWAS	Height	20000	1	197	133	0.057	1000	density	strongest
MEDTR8G100050	0.437227	1.95463	0.248471	17	4.224	0.000296	0.223536	Mt_Leaf	Mt_GWAS	Height	20000	1	197	133	0.057	1000	density	strongest
MEDTR2G020620	0.480734	1.61913	0.249	30	7.47	0.003252	0.294899	Mt_General	Mt_GWAS	Total_Nod	50000	1	163	119	0.051	1000	density	strongest
MEDTR2G049670	0.482077	1.62369	0.249	30	7.47	0.003252	0.294899	Mt_General	Mt_GWAS	Total_Nod	50000	1	163	119	0.051	1000	density	strongest
MEDTR2G072210	0.49782	1.67707	0.249	30	7.47	0.003252	0.294899	Mt_General	Mt_GWAS	Total_Nod	50000	1	163	119	0.051	1000	density	strongest
MEDTR2G073560	0.470968	1.58602	0.249	30	7.47	0.003252	0.294899	Mt_General	Mt_GWAS	Total_Nod	50000	1	163	119	0.051	1000	density	strongest
MEDTR2G437730	0.477271	1.60739	0.249	30	7.47	0.003252	0.294899	Mt_General	Mt_GWAS	Total_Nod	50000	1	163	119	0.051	1000	density	strongest
MEDTR3G105950	0.505799	1.70413	0.249	30	7.47	0.003252	0.294899	Mt_General	Mt_GWAS	Total_Nod	50000	1	163	119	0.051	1000	density	strongest
MEDTR4G028830	0.484047	1.63037	0.249	30	7.47	0.003252	0.294899	Mt_General	Mt_GWAS	Total_Nod	50000	1	163	119	0.051	1000	density	strongest
MEDTR4G125980	0.496163	1.67145	0.249	30	7.47	0.003252	0.294899	Mt_General	Mt_GWAS	Total_Nod	50000	1	163	119	0.051	1000	density	strongest
MEDTR8G007125	0.491512	1.65568	0.249	30	7.47	0.003252	0.294899	Mt_General	Mt_GWAS	Total_Nod	50000	1	163	119	0.051	1000	density	strongest
MEDTR8G076150	0.501015	1.68791	0.249	30	7.47	0.003252	0.294899	Mt_General	Mt_GWAS	Total_Nod	50000	1	163	119	0.051	1000	density	strongest
MEDTR3G048300	0.582165	1.75362	0.250875	8	2.007	0.010424	0.326035	Mt_JQL	Mt_GWAS	OccupancyB	50000	2	27	14	0.099	1000	density	strongest
MEDTR3G080870	0.64065	1.933	0.250875	8	2.007	0.010424	0.326035	Mt_JQL	Mt_GWAS	OccupancyB	50000	2	27	14	0.099	1000	density	strongest
MEDTR3G081480	0.588376	1.77266	0.250875	8	2.007	0.010424	0.326035	Mt_JQL	Mt_GWAS	OccupancyB	50000	2	27	14	0.099	1000	density	strongest
MEDTR5G079340	0.602656	1.81647	0.250875	8	2.007	0.010424	0.326035	Mt_JQL	Mt_GWAS	OccupancyB	50000	2	27	14	0.099	1000	density	strongest
MEDTR8G096160	0.588756	1.77383	0.250875	8	2.007	0.010424	0.326035	Mt_JQL	Mt_GWAS	OccupancyB	50000	2	27	14	0.099	1000	density	strongest
MEDTR1G012530	0.463389	1.66818	0.25324	25	6.331	-0.00231	0.279168	Mt_Nodule	Mt_GWAS	Nod_B	10000	1	232	185	0.061	1000	density	strongest
MEDTR1G013150	0.424291	1.52813	0.25324	25	6.331	-0.00231	0.279168	Mt_Nodule	Mt_GWAS	Nod_B	10000	1	232	185	0.061	1000	density	strongest
MEDTR1G037520	0.456939	1.64508	0.25324	25	6.331	-0.00231	0.279168	Mt_Nodule	Mt_GWAS	Nod_B	10000	1	232	185	0.061	1000	density	strongest
MEDTR2G020210	0.4207	1.51527	0.25324	25	6.331	-0.00231	0.279168	Mt_Nodule	Mt_GWAS	Nod_B	10000	1	232	185	0.061	1000	density	strongest
MEDTR2G048855	0.483352	1.73969	0.25324	25	6.331	-0.00231	0.279168	Mt_Nodule	Mt_GWAS	Nod_B	10000	1	232	185	0.061	1000	density	strongest
MEDTR2G090960	0.463784	1.6696	0.25324	25	6.331	-0.00231	0.279168	Mt_Nodule	Mt_GWAS	Nod_B	10000	1	232	185	0.061	1000	density	strongest
MEDTR2G438210	0.435136	1.56698	0.25324	25	6.331	-0.00231	0.279168	Mt_Nodule	Mt_GWAS	Nod_B	10000	1	232	185	0.061	1000	density	strongest
MEDTR2G450710	0.465793	1.67679	0.25324	25	6.331	-0.00231	0.279168	Mt_Nodule	Mt_GWAS	Nod_B	10000	1	232	185	0.061	1000	density	strongest
MEDTR3G069120	0.477808	1.71983	0.25324	25	6.331	-0.00231	0.279168	Mt_Nodule	Mt_GWAS	Nod_B	10000	1	232	185	0.061	1000	density	strongest
MEDTR3G088820	0.464288	1.6714	0.25324	25	6.331	-0.00231	0.279168	Mt_Nodule	Mt_GWAS	Nod_B	10000	1	232	185	0.061	1000	density	strongest
MEDTR5G053950	0.484323	1.74317	0.25324	25	6.331	-0.00231	0.279168	Mt_Nodule	Mt_GWAS	Nod_B	10000	1	232	185	0.061	1000	density	strongest
MEDTR5G065200	0.444391	1.60013	0.25324	25	6.331	-0.00231	0.279168	Mt_Nodule	Mt_GWAS	Nod_B	10000	1	232	185	0.061	1000	density	strongest
MEDTR7G056233	0.440953	1.58781	0.25324	25	6.331	-0.00231	0.279168	Mt_Nodule	Mt_GWAS	Nod_B	10000	1	232	185	0.061	1000	density	strongest
MEDTR7G070060	0.429548	1.54696	0.25324	25	6.331	-0.00231	0.279168	Mt_Nodule	Mt_GWAS	Nod_B	10000	1	232	185	0.061	1000	density	strongest
MEDTR8G107510	0.477302	1.71802	0.25324	25	6.331	-0.00231	0.279168	Mt_Nodule	Mt_GWAS	Nod_B	10000	1	232	185	0.061	1000	density	strongest
MEDTR8G432620	0.460879	1.65919	0.25324	25	6.331	-0.00231	0.279168	Mt_Nodule	Mt_GWAS	Nod_B	10000	1	232	185	0.061	1000	density	strongest
MEDTR1G040105	0.553752	1.99187	0.265444	9	2.389	-0.00231	0.279168	Mt_Nodule	Mt_GWAS	Nod_B	10000	1	232	185	0.061	1000	density	strongest
MEDTR2G073540	0.504478	1.81537	0.265444	9	2.389	-0.00231	0.279168	Mt_Nodule	Mt_GWAS	Nod_B	10000	1	232	185	0.061	1000	density	strongest
MEDTR4G027195	0.521988	1.87809	0.265444	9	2.389	-0.00231	0.279168	Mt_Nodule	Mt_GWAS	Nod_B	10000	1	232	185	0.061	1000	density	strongest
MEDTR4G035980	0.510295	1.8362	0.265444	9	2.389	-0.00231	0.279168	Mt_Nodule	Mt_GWAS	Nod_B	10000	1	232	185	0.061	1000	density	strongest
MEDTR5G065080	0.492097	1.77102	0.265444	9	2.389	-0.00231	0.279168	Mt_Nodule	Mt_GWAS	Nod_B	10000	1	232	185	0.061	1000	density	strongest
MEDTR5G094290	0.523643	1.88401	0.265444	9	2.389	-0.00231	0.279168	Mt_Nodule	Mt_GWAS	Nod_B	10000	1	232	185	0.061	1000	density	strongest
MEDTR7G039370	0.501277	1.8039	0.265444	9	2.389	-0.00231	0.279168	Mt_Nodule	Mt_GWAS	Nod_B	10000	1	232	185	0.061	1000	density	strongest
MEDTR1G062950	0.459487	2.07752	0.266714	7	1.867	0.001123	0.22063	Mt_Leaf	Mt_GWAS	Nod_B	20000	2	232	178	0.186	1000	density	strongest
MEDTR2G020800	0.465471	2.10465	0.266714	7	1.867	0.001123	0.22063	Mt_Leaf	Mt_GWAS	Nod_B	20000	2	232	178	0.186	1000	density	strongest
MEDTR4G052530	0.451085	2.03944	0.266714	7	1.867	0.001123	0.22063	Mt_Leaf	Mt_GWAS	Nod_B	20000	2	232	178	0.186	1000	density	strongest
MEDTR6G048290	0.474284	2.14459	0.266714	7	1.867	0.001123	0.22063	Mt_Leaf	Mt_GWAS	Nod_B	20000	2	232	178	0.186	1000	density	strongest
MEDTR8G099105	0.449636	2.03287	0.266714	7	1.867	0.001123	0.22063	Mt_Leaf	Mt_GWAS	Nod_B	20000	2	232	178	0.186	1000	density	strongest
MEDTR8G105900	0.447439	2.02292	0.266714	7	1.867	0.001123	0.22063	Mt_Leaf	Mt_GWAS	Nod_B	20000	2	232	178	0.186	1000	density	strongest
MEDTR1G029850	0.438114	1.99895	0.2699	20	5.398	-0.00134	0.219843	Mt_Leaf	Mt_GWAS	OccupancyA	20000	1	292	226	0.049	1000	density	strongest
MEDTR1G083890	0.384909	1.75693	0.2699	20	5.398	-0.00134	0.219843	Mt_Leaf	Mt_GWAS	OccupancyA	20000	1	292	226	0.049	1000	density	strongest
MEDTR1G097160	0.391882	1.78865	0.2699	20	5.398	-0.00134	0.219843	Mt_Leaf	Mt_GWAS	OccupancyA	20000	1	292	226	0.049	1000	density	strongest
MEDTR3G040090	0.392294	1.79053	0.2699	20	5.398	-0.00134	0.219843	Mt_Leaf	Mt_GWAS	OccupancyA	20000	1	292	226	0.049	1000	density	strongest
MEDTR3G436010	0.417091	1.90332	0.2699	20	5.398	-0.00134	0.219843	Mt_Leaf	Mt_GWAS	OccupancyA	20000	1	292	226	0.049	1000	density	strongest
MEDTR3G449200	0.393005	1.79376	0.2699	20	5.398	-0.00134	0.219843	Mt_Leaf	Mt_GWAS	OccupancyA	20000	1	292	226	0.049	1000	density	strongest
MEDTR4G089105	0.411068	1.87593	0.2699	20	5.398	-0.00134	0.219843	Mt_Leaf	Mt_GWAS	OccupancyA	20000	1	292	226	0.049	1000	density	strongest
MEDTR4G093650	0.422599	1.92838	0.2699	20	5.398	-0.00134	0.219843	Mt_Leaf	Mt_GWAS	OccupancyA	20000	1	292	226	0.049	1000	density	strongest
MEDTR4G104830	0.39737	1.81362	0.2699	20	5.398	-0.00134	0.219843	Mt_Leaf	Mt_GWAS	OccupancyA	20000	1	292	226	0.049	1000	density	strongest
MEDTR4G109700	0.410124	1.87163	0.2699	20	5.398	-0.00134	0.219843	Mt_Leaf	Mt_GWAS	OccupancyA	20000	1	292	226	0.049	1000	density	strongest
MEDTR5G032070	0.4235	1.93247	0.2699	20	5.398	-0.00134	0.219843	Mt_Leaf	Mt_GWAS	OccupancyA	20000	1	292	226	0.049	1000	density	strongest
MEDTR5G035080	0.432285	1.97243	0.2699	20	5.398	-0.00134	0.219843	Mt_Leaf	Mt_GWAS	OccupancyA	20000	1	292	226	0.049	1000	density	strongest
MEDTR6G033675	0.403435	1.8412	0.2699	20	5.398	-0.00134	0.219843	Mt_Leaf	Mt_GWAS	OccupancyA	20000	1	292	226	0.049	1000	density	strongest
MEDTR6G081060	0.391651	1.7876	0.2699	20	5.398	-0.00134	0.219843	Mt_Leaf	Mt_GWAS	OccupancyA	20000	1	292	226	0.049	1000	density	strongest
MEDTR8G080280	0.401363	1.83178	0.2699	20	5.398	-0.00134	0.219843	Mt_Leaf	Mt_GWAS	OccupancyA	20000	1	292	226	0.049	1000	density	strongest
MEDTR8G107640	0.434087	1.98063	0.2699	20	5.398	-0.00134	0.219843	Mt_Leaf	Mt_GWAS	OccupancyA	20000	1	292	226	0.049	1000	density	strongest
MEDTR1G062330	0.362909	1.62217	0.270771	35	9.477	0.000296	0.223536	Mt_Leaf	Mt_GWAS	Height	20000	1	197	133	0.057	1000	density	strongest
MEDTR1G102780	0.39062	1.74613	0.270771	35	9.477	0.000296	0.223536	Mt_Leaf	Mt_GWAS	Height	20000	1	197	133	0.057	1000	density	strongest
MEDTR2G019160	0.380384	1.70034	0.270771	35	9.477	0.000296	0.223536	Mt_Leaf	Mt_GWAS	Height	20000	1	197	133	0.057	1000	density	strongest
MEDTR2G054680	0.368897	1.64896	0.270771	35	9.477	0.000296	0.223536	Mt_Leaf	Mt_GWAS	Height	20000	1	197	133	0.057	1000	density	strongest
MEDTR2G078810	0.361316	1.61504	0.270771	35	9.477	0.000296	0.223536	Mt_Leaf	Mt_GWAS	Height	20000	1	197	133	0.057	1000	density	strongest
MEDTR2G100640	0.365421	1.6334	0.270771	35	9.477	0.000296	0.223536	Mt_Leaf	Mt_GWAS	Height	20000	1	197	133	0.057	1000	density	strongest
MEDTR2G104790	0.365237	1.63258	0.270771	35	9.477	0.000296	0.223536	Mt_Leaf	Mt_GWAS	Height	20000	1	197	133	0.057	1000	density	strongest
MEDTR3G065570	0.338314	1.51214	0.270771	35	9.477	0.000296	0.223536	Mt_Leaf	Mt_GWAS	Height	20000	1	197	133	0.057	1000	density	strongest
MEDTR3G086120	0.339786	1.51873	0.270771	35	9.477	0.000296	0.223536	Mt_Leaf	Mt_GWAS	Height	20000	1	197	133	0.057	1000	density	strongest
MEDTR3G100860	0.359204	1.60559	0.270771	35	9.477	0.000296	0.223536	Mt_Leaf	Mt_GWAS	Height	20000	1	197	133	0.057	1000	density	strongest
MEDTR4G050480	0.337375	1.50794	0.270771	35	9.477	0.000296	0.223536	Mt_Leaf	Mt_GWAS	Height	20000	1	197	133	0.057	1000	density	strongest
MEDTR4G126770	0.352119	1.5739	0.270771	35	9.477	0.000296	0.223536	Mt_Leaf	Mt_GWAS	Height	20000	1	197	133	0.057	1000	density	strongest
MEDTR6G043520	0.388755	1.73779	0.270771	35	9.477	0.000296	0.223536	Mt_Leaf	Mt_GWAS	Height	20000	1	197	133	0.057	1000	density	strongest
MEDTR6G068850	0.349905	1.56399	0.270771	35	9.477	0.000296	0.223536	Mt_Leaf	Mt_GWAS	Height	20000	1	197	133	0.057	1000	density	strongest
MEDTR7G026740	0.386981	1.72985	0.270771	35	9.477	0.000296	0.223536	Mt_Leaf	Mt_GWAS	Height	20000	1	197	133	0.057	1000	density	strongest
MEDTR7G091460	0.341508	1.52643	0.270771	35	9.477	0.000296	0.223536	Mt_Leaf	Mt_GWAS	Height	20000	1	197	133	0.057	1000	density	strongest
MEDTR8G093570	0.340319	1.52111	0.270771	35	9.477	0.000296	0.223536	Mt_Leaf	Mt_GWAS	Height	20000	1	197	133	0.057	1000	density	strongest
MEDTR8G093580	0.344219	1.53856	0.270771	35	9.477	0.000296	0.223536	Mt_Leaf	Mt_GWAS	Height	20000	1	197	133	0.057	1000	density	strongest
MEDTR1G029850	0.417303	1.91332	0.270846	26	7.042	-0.00037	0.218299	Mt_Leaf	Mt_GWAS	OccupancyA	50000	1	292	209	0.058	1000	density	strongest
MEDTR2G041090	0.434484	1.99202	0.270846	26	7.042	-0.00037	0.218299	Mt_Leaf	Mt_GWAS	OccupancyA	50000	1	292	209	0.058	1000	density	strongest
MEDTR2G065470	0.400977	1.83853	0.270846	26	7.042	-0.00037	0.218299	Mt_Leaf	Mt_GWAS	OccupancyA	50000	1	292	209	0.058	1000	density	strongest
MEDTR2G087520	0.389323	1.78515	0.270846	26	7.042	-0.00037	0.218299	Mt_Leaf	Mt_GWAS	OccupancyA	50000	1	292	209	0.058	1000	density	strongest
MEDTR3G033790	0.382677	1.7547	0.270846	26	7.042	-0.00037	0.218299	Mt_Leaf	Mt_GWAS	OccupancyA	50000	1	292	209	0.058	1000	density	strongest
MEDTR3G436010	0.389951	1.78802	0.270846	26	7.042	-0.00037	0.218299	Mt_Leaf	Mt_GWAS	OccupancyA	50000	1	292	209	0.058	1000	density	strongest
MEDTR4G089105	0.410528	1.88228	0.270846	26	7.042	-0.00037	0.218299	Mt_Leaf	Mt_GWAS	OccupancyA	50000	1	292	209	0.058	1000	density	strongest
MEDTR4G093650	0.407239	1.86722	0.270846	26	7.042	-0.00037	0.218299	Mt_Leaf	Mt_GWAS	OccupancyA	50000	1	292	209	0.058	1000	density	strongest
MEDTR4G097500	0.402295	1.84457	0.270846	26	7.042	-0.00037	0.218299	Mt_Leaf	Mt_GWAS	OccupancyA	50000	1	292	209	0.058	1000	density	strongest
MEDTR4G104830	0.384888	1.76483	0.270846	26	7.042	-0.00037	0.218299	Mt_Leaf	Mt_GWAS	OccupancyA	50000	1	292	209	0.058	1000	density	strongest
MEDTR4G109700	0.39091	1.79242	0.270846	26	7.042	-0.00037	0.218299	Mt_Leaf	Mt_GWAS	OccupancyA	50000	1	292	209	0.058	1000	density	strongest
MEDTR4G116860	0.386227	1.77097	0.270846	26	7.042	-0.00037	0.218299	Mt_Leaf	Mt_GWAS	OccupancyA	50000	1	292	209	0.058	1000	density	strongest
MEDTR5G032070	0.395314	1.81259	0.270846	26	7.042	-0.00037	0.218299	Mt_Leaf	Mt_GWAS	OccupancyA	50000	1	292	209	0.058	1000	density	strongest
MEDTR5G035080	0.403804	1.85148	0.270846	26	7.042	-0.00037	0.218299	Mt_Leaf	Mt_GWAS	OccupancyA	50000	1	292	209	0.058	1000	density	strongest
MEDTR6G033675	0.39225	1.79855	0.270846	26	7.042	-0.00037	0.218299	Mt_Leaf	Mt_GWAS	OccupancyA	50000	1	292	209	0.058	1000	density	strongest
MEDTR6G081060	0.384759	1.76424	0.270846	26	7.042	-0.00037	0.218299	Mt_Leaf	Mt_GWAS	OccupancyA	50000	1	292	209	0.058	1000	density	strongest
MEDTR7G095640	0.427361	1.9594	0.270846	26	7.042	-0.00037	0.218299	Mt_Leaf	Mt_GWAS	OccupancyA	50000	1	292	209	0.058	1000	density	strongest
MEDTR7G100110	0.386029	1.77006	0.270846	26	7.042	-0.00037	0.218299	Mt_Leaf	Mt_GWAS	OccupancyA	50000	1	292	209	0.058	1000	density	strongest
MEDTR8G088650	0.38196	1.75142	0.270846	26	7.042	-0.00037	0.218299	Mt_Leaf	Mt_GWAS	OccupancyA	50000	1	292	209	0.058	1000	density	strongest
MEDTR8G107640	0.426784	1.95675	0.270846	26	7.042	-0.00037	0.218299	Mt_Leaf	Mt_GWAS	OccupancyA	50000	1	292	209	0.058	1000	density	strongest
MEDTR2G073540	0.548122	1.84994	0.272375	8	2.179	0.002557	0.294909	Mt_General	Mt_GWAS	Nod_B	20000	1	232	178	0.222	1000	density	strongest
MEDTR3G012090	0.58052	1.9598	0.272375	8	2.179	0.002557	0.294909	Mt_General	Mt_GWAS	Nod_B	20000	1	232	178	0.222	1000	density	strongest
MEDTR4G035980	0.534598	1.80409	0.272375	8	2.179	0.002557	0.294909	Mt_General	Mt_GWAS	Nod_B	20000	1	232	178	0.222	1000	density	strongest
MEDTR4G073400	0.53613	1.80928	0.272375	8	2.179	0.002557	0.294909	Mt_General	Mt_GWAS	Nod_B	20000	1	232	178	0.222	1000	density	strongest
MEDTR4G087510	0.562116	1.8974	0.272375	8	2.179	0.002557	0.294909	Mt_General	Mt_GWAS	Nod_B	20000	1	232	178	0.222	1000	density	strongest
MEDTR6G083980	0.526463	1.7765	0.272375	8	2.179	0.002557	0.294909	Mt_General	Mt_GWAS	Nod_B	20000	1	232	178	0.222	1000	density	strongest
MEDTR2G075600	0.490669	1.42285	0.275	7	1.925	-0.00286	0.34686	Mt_JQL	Mt_GWAS	OccupancyB	10000	1	27	17	0.036	1000	density	strongest
MEDTR7G093640	0.443886	1.28797	0.275	7	1.925	-0.00286	0.34686	Mt_JQL	Mt_GWAS	OccupancyB	10000	1	27	17	0.036	1000	density	strongest
MEDTR1G075610	0.438804	2.08049	0.277375	8	2.219	0.00076	0.210548	Mt_JQL_Nodule	Mt_GWAS	Nod_A	20000	2	523	275	0.113	1000	density	strongest
MEDTR2G090960	0.429469	2.03615	0.277375	8	2.219	0.00076	0.210548	Mt_JQL_Nodule	Mt_GWAS	Nod_A	20000	2	523	275	0.113	1000	density	strongest
MEDTR2G096950	0.438482	2.07896	0.277375	8	2.219	0.00076	0.210548	Mt_JQL_Nodule	Mt_GWAS	Nod_A	20000	2	523	275	0.113	1000	density	strongest
MEDTR3G111650	0.436033	2.06733	0.277375	8	2.219	0.00076	0.210548	Mt_JQL_Nodule	Mt_GWAS	Nod_A	20000	2	523	275	0.113	1000	density	strongest
MEDTR5G093580	0.449738	2.13242	0.277375	8	2.219	0.00076	0.210548	Mt_JQL_Nodule	Mt_GWAS	Nod_A	20000	2	523	275	0.113	1000	density	strongest
MEDTR7G075580	0.448979	2.12882	0.277375	8	2.219	0.00076	0.210548	Mt_JQL_Nodule	Mt_GWAS	Nod_A	20000	2	523	275	0.113	1000	density	strongest
MEDTR7G109130	0.458091	2.17209	0.277375	8	2.219	0.00076	0.210548	Mt_JQL_Nodule	Mt_GWAS	Nod_A	20000	2	523	275	0.113	1000	density	strongest
MEDTR1G013130	0.489465	1.65105	0.280296	27	7.568	0.002557	0.294909	Mt_General	Mt_GWAS	Nod_B	20000	1	232	178	0.222	1000	density	strongest
MEDTR1G037520	0.483874	1.63209	0.280296	27	7.568	0.002557	0.294909	Mt_General	Mt_GWAS	Nod_B	20000	1	232	178	0.222	1000	density	strongest
MEDTR1G062980	0.487853	1.64558	0.280296	27	7.568	0.002557	0.294909	Mt_General	Mt_GWAS	Nod_B	20000	1	232	178	0.222	1000	density	strongest
MEDTR2G020800	0.485762	1.63849	0.280296	27	7.568	0.002557	0.294909	Mt_General	Mt_GWAS	Nod_B	20000	1	232	178	0.222	1000	density	strongest
MEDTR2G072210	0.449343	1.515	0.280296	27	7.568	0.002557	0.294909	Mt_General	Mt_GWAS	Nod_B	20000	1	232	178	0.222	1000	density	strongest
MEDTR2G073560	0.449043	1.51398	0.280296	27	7.568	0.002557	0.294909	Mt_General	Mt_GWAS	Nod_B	20000	1	232	178	0.222	1000	density	strongest
MEDTR2G078750	0.449841	1.51668	0.280296	27	7.568	0.002557	0.294909	Mt_General	Mt_GWAS	Nod_B	20000	1	232	178	0.222	1000	density	strongest
MEDTR3G105950	0.460401	1.55249	0.280296	27	7.568	0.002557	0.294909	Mt_General	Mt_GWAS	Nod_B	20000	1	232	178	0.222	1000	density	strongest
MEDTR4G027195	0.491508	1.65797	0.280296	27	7.568	0.002557	0.294909	Mt_General	Mt_GWAS	Nod_B	20000	1	232	178	0.222	1000	density	strongest
MEDTR4G087490	0.513937	1.73403	0.280296	27	7.568	0.002557	0.294909	Mt_General	Mt_GWAS	Nod_B	20000	1	232	178	0.222	1000	density	strongest
MEDTR4G125980	0.448434	1.51191	0.280296	27	7.568	0.002557	0.294909	Mt_General	Mt_GWAS	Nod_B	20000	1	232	178	0.222	1000	density	strongest
MEDTR5G014990	0.472845	1.59469	0.280296	27	7.568	0.002557	0.294909	Mt_General	Mt_GWAS	Nod_B	20000	1	232	178	0.222	1000	density	strongest
MEDTR5G017500	0.452875	1.52697	0.280296	27	7.568	0.002557	0.294909	Mt_General	Mt_GWAS	Nod_B	20000	1	232	178	0.222	1000	density	strongest
MEDTR5G088400	0.450092	1.51754	0.280296	27	7.568	0.002557	0.294909	Mt_General	Mt_GWAS	Nod_B	20000	1	232	178	0.222	1000	density	strongest
MEDTR6G016380	0.489365	1.65071	0.280296	27	7.568	0.002557	0.294909	Mt_General	Mt_GWAS	Nod_B	20000	1	232	178	0.222	1000	density	strongest
MEDTR6G048290	0.485444	1.63741	0.280296	27	7.568	0.002557	0.294909	Mt_General	Mt_GWAS	Nod_B	20000	1	232	178	0.222	1000	density	strongest
MEDTR7G017360	0.473627	1.59734	0.280296	27	7.568	0.002557	0.294909	Mt_General	Mt_GWAS	Nod_B	20000	1	232	178	0.222	1000	density	strongest
MEDTR7G070660	0.454814	1.53355	0.280296	27	7.568	0.002557	0.294909	Mt_General	Mt_GWAS	Nod_B	20000	1	232	178	0.222	1000	density	strongest
MEDTR8G007125	0.452914	1.5271	0.280296	27	7.568	0.002557	0.294909	Mt_General	Mt_GWAS	Nod_B	20000	1	232	178	0.222	1000	density	strongest
MEDTR1G034240	0.464283	2.11289	0.281375	8	2.251	0.001165	0.219187	Mt_Leaf	Mt_GWAS	Nod_B	50000	2	232	165	0.315	1000	density	strongest
MEDTR1G062950	0.452043	2.05704	0.281375	8	2.251	0.001165	0.219187	Mt_Leaf	Mt_GWAS	Nod_B	50000	2	232	165	0.315	1000	density	strongest
MEDTR2G078740	0.451351	2.05389	0.281375	8	2.251	0.001165	0.219187	Mt_Leaf	Mt_GWAS	Nod_B	50000	2	232	165	0.315	1000	density	strongest
MEDTR3G106100	0.444902	2.02447	0.281375	8	2.251	0.001165	0.219187	Mt_Leaf	Mt_GWAS	Nod_B	50000	2	232	165	0.315	1000	density	strongest
MEDTR4G052530	0.457352	2.08127	0.281375	8	2.251	0.001165	0.219187	Mt_Leaf	Mt_GWAS	Nod_B	50000	2	232	165	0.315	1000	density	strongest
MEDTR6G009370	0.453857	2.06532	0.281375	8	2.251	0.001165	0.219187	Mt_Leaf	Mt_GWAS	Nod_B	50000	2	232	165	0.315	1000	density	strongest
MEDTR6G016350	0.44866	2.04161	0.281375	8	2.251	0.001165	0.219187	Mt_Leaf	Mt_GWAS	Nod_B	50000	2	232	165	0.315	1000	density	strongest
MEDTR6G083750	0.477962	2.17529	0.281375	8	2.251	0.001165	0.219187	Mt_Leaf	Mt_GWAS	Nod_B	50000	2	232	165	0.315	1000	density	strongest
MEDTR1G012530	0.603513	2.03777	0.282	2	0.564	0.002557	0.294909	Mt_General	Mt_GWAS	Nod_B	20000	1	232	178	0.222	1000	density	strongest
MEDTR1G097160	0.401763	1.78988	0.2835	14	3.969	0.000806	0.224013	Mt_Leaf	Mt_GWAS	OccupancyA	10000	1	292	230	0.059	1000	density	strongest
MEDTR2G087640	0.410282	1.82791	0.2835	14	3.969	0.000806	0.224013	Mt_Leaf	Mt_GWAS	OccupancyA	10000	1	292	230	0.059	1000	density	strongest
MEDTR4G039540	0.394881	1.75916	0.2835	14	3.969	0.000806	0.224013	Mt_Leaf	Mt_GWAS	OccupancyA	10000	1	292	230	0.059	1000	density	strongest
MEDTR4G089105	0.394406	1.75704	0.2835	14	3.969	0.000806	0.224013	Mt_Leaf	Mt_GWAS	OccupancyA	10000	1	292	230	0.059	1000	density	strongest
MEDTR4G104830	0.419477	1.86896	0.2835	14	3.969	0.000806	0.224013	Mt_Leaf	Mt_GWAS	OccupancyA	10000	1	292	230	0.059	1000	density	strongest
MEDTR4G109700	0.426402	1.89987	0.2835	14	3.969	0.000806	0.224013	Mt_Leaf	Mt_GWAS	OccupancyA	10000	1	292	230	0.059	1000	density	strongest
MEDTR5G035080	0.429933	1.91563	0.2835	14	3.969	0.000806	0.224013	Mt_Leaf	Mt_GWAS	OccupancyA	10000	1	292	230	0.059	1000	density	strongest
MEDTR5G080880	0.396418	1.76602	0.2835	14	3.969	0.000806	0.224013	Mt_Leaf	Mt_GWAS	OccupancyA	10000	1	292	230	0.059	1000	density	strongest
MEDTR6G033675	0.399233	1.77859	0.2835	14	3.969	0.000806	0.224013	Mt_Leaf	Mt_GWAS	OccupancyA	10000	1	292	230	0.059	1000	density	strongest
MEDTR8G088650	0.413153	1.84072	0.2835	14	3.969	0.000806	0.224013	Mt_Leaf	Mt_GWAS	OccupancyA	10000	1	292	230	0.059	1000	density	strongest
MEDTR2G094130	0.461318	2.07287	0.2845	6	1.707	0.001442	0.221855	Mt_Leaf	Mt_GWAS	Height	20000	2	197	133	0.052	1000	density	strongest
MEDTR2G102435	0.464336	2.08647	0.2845	6	1.707	0.001442	0.221855	Mt_Leaf	Mt_GWAS	Height	20000	2	197	133	0.052	1000	density	strongest
MEDTR2G451540	0.449046	2.01756	0.2845	6	1.707	0.001442	0.221855	Mt_Leaf	Mt_GWAS	Height	20000	2	197	133	0.052	1000	density	strongest
MEDTR7G024980	0.527518	2.4934	0.285	1	0.285	0.001073	0.211136	Mt_JQL_Nodule	Mt_GWAS	Nod_A	20000	5	523	275	0.11	1000	density	strongest
MEDTR1G034170	0.419984	1.87322	0.285188	16	4.563	0.001529	0.223388	Mt_Leaf	Mt_GWAS	Total_Nod	50000	1	163	119	0.109	1000	density	strongest
MEDTR1G063380	0.428595	1.91176	0.285188	16	4.563	0.001529	0.223388	Mt_Leaf	Mt_GWAS	Total_Nod	50000	1	163	119	0.109	1000	density	strongest
MEDTR2G020620	0.400881	1.78771	0.285188	16	4.563	0.001529	0.223388	Mt_Leaf	Mt_GWAS	Total_Nod	50000	1	163	119	0.109	1000	density	strongest
MEDTR2G041090	0.421037	1.87793	0.285188	16	4.563	0.001529	0.223388	Mt_Leaf	Mt_GWAS	Total_Nod	50000	1	163	119	0.109	1000	density	strongest
MEDTR3G110860	0.420759	1.87669	0.285188	16	4.563	0.001529	0.223388	Mt_Leaf	Mt_GWAS	Total_Nod	50000	1	163	119	0.109	1000	density	strongest
MEDTR6G008800	0.3974	1.77212	0.285188	16	4.563	0.001529	0.223388	Mt_Leaf	Mt_GWAS	Total_Nod	50000	1	163	119	0.109	1000	density	strongest
MEDTR8G463650	0.418719	1.86756	0.285188	16	4.563	0.001529	0.223388	Mt_Leaf	Mt_GWAS	Total_Nod	50000	1	163	119	0.109	1000	density	strongest
MEDTR8G468810	0.393482	1.75458	0.285188	16	4.563	0.001529	0.223388	Mt_Leaf	Mt_GWAS	Total_Nod	50000	1	163	119	0.109	1000	density	strongest
MEDTR1G102750	0.525456	1.70953	0.285269	26	7.417	-0.00129	0.308124	Mt_JQL	Mt_GWAS	Height	20000	1	197	133	0.108	1000	density	strongest
MEDTR1G112270	0.526277	1.71219	0.285269	26	7.417	-0.00129	0.308124	Mt_JQL	Mt_GWAS	Height	20000	1	197	133	0.108	1000	density	strongest
MEDTR2G069560	0.530899	1.72719	0.285269	26	7.417	-0.00129	0.308124	Mt_JQL	Mt_GWAS	Height	20000	1	197	133	0.108	1000	density	strongest
MEDTR2G103650	0.49728	1.61808	0.285269	26	7.417	-0.00129	0.308124	Mt_JQL	Mt_GWAS	Height	20000	1	197	133	0.108	1000	density	strongest
MEDTR2G104790	0.518413	1.68667	0.285269	26	7.417	-0.00129	0.308124	Mt_JQL	Mt_GWAS	Height	20000	1	197	133	0.108	1000	density	strongest
MEDTR3G085130	0.474533	1.54426	0.285269	26	7.417	-0.00129	0.308124	Mt_JQL	Mt_GWAS	Height	20000	1	197	133	0.108	1000	density	strongest
MEDTR4G050420	0.470686	1.53178	0.285269	26	7.417	-0.00129	0.308124	Mt_JQL	Mt_GWAS	Height	20000	1	197	133	0.108	1000	density	strongest
MEDTR4G050480	0.490709	1.59676	0.285269	26	7.417	-0.00129	0.308124	Mt_JQL	Mt_GWAS	Height	20000	1	197	133	0.108	1000	density	strongest
MEDTR4G094518	0.535795	1.74308	0.285269	26	7.417	-0.00129	0.308124	Mt_JQL	Mt_GWAS	Height	20000	1	197	133	0.108	1000	density	strongest
MEDTR5G005240	0.482965	1.57162	0.285269	26	7.417	-0.00129	0.308124	Mt_JQL	Mt_GWAS	Height	20000	1	197	133	0.108	1000	density	strongest
MEDTR5G013010	0.502463	1.6349	0.285269	26	7.417	-0.00129	0.308124	Mt_JQL	Mt_GWAS	Height	20000	1	197	133	0.108	1000	density	strongest
MEDTR5G064080	0.480926	1.56501	0.285269	26	7.417	-0.00129	0.308124	Mt_JQL	Mt_GWAS	Height	20000	1	197	133	0.108	1000	density	strongest
MEDTR5G074580	0.488676	1.59016	0.285269	26	7.417	-0.00129	0.308124	Mt_JQL	Mt_GWAS	Height	20000	1	197	133	0.108	1000	density	strongest
MEDTR7G007260	0.518395	1.68661	0.285269	26	7.417	-0.00129	0.308124	Mt_JQL	Mt_GWAS	Height	20000	1	197	133	0.108	1000	density	strongest
MEDTR7G051440	0.519252	1.68939	0.285269	26	7.417	-0.00129	0.308124	Mt_JQL	Mt_GWAS	Height	20000	1	197	133	0.108	1000	density	strongest
MEDTR7G060460	0.512172	1.66641	0.285269	26	7.417	-0.00129	0.308124	Mt_JQL	Mt_GWAS	Height	20000	1	197	133	0.108	1000	density	strongest
MEDTR7G091460	0.516145	1.67931	0.285269	26	7.417	-0.00129	0.308124	Mt_JQL	Mt_GWAS	Height	20000	1	197	133	0.108	1000	density	strongest
MEDTR8G020700	0.509291	1.65706	0.285269	26	7.417	-0.00129	0.308124	Mt_JQL	Mt_GWAS	Height	20000	1	197	133	0.108	1000	density	strongest
MEDTR3G080830	0.770099	2.31715	0.2855	2	0.571	0.004487	0.330411	Mt_JQL	Mt_GWAS	OccupancyB	20000	1	27	17	0.057	1000	density	strongest
MEDTR2G094130	0.470247	2.13212	0.295833	6	1.775	5.3e-05	0.220529	Mt_Leaf	Mt_GWAS	Height	20000	5	197	133	0.067	1000	density	strongest
MEDTR2G102435	0.454143	2.05909	0.295833	6	1.775	5.3e-05	0.220529	Mt_Leaf	Mt_GWAS	Height	20000	5	197	133	0.067	1000	density	strongest
MEDTR2G451540	0.446108	2.02266	0.295833	6	1.775	5.3e-05	0.220529	Mt_Leaf	Mt_GWAS	Height	20000	5	197	133	0.067	1000	density	strongest
MEDTR3G069410	0.495176	2.24516	0.295833	6	1.775	5.3e-05	0.220529	Mt_Leaf	Mt_GWAS	Height	20000	5	197	133	0.067	1000	density	strongest
MEDTR1G012540	0.432245	1.5494	0.296135	37	10.957	0.000638	0.278565	Mt_Nodule	Mt_GWAS	Nod_B	20000	5	232	178	0.098	1000	density	strongest
MEDTR1G034170	0.471513	1.69036	0.296135	37	10.957	0.000638	0.278565	Mt_Nodule	Mt_GWAS	Nod_B	20000	5	232	178	0.098	1000	density	strongest
MEDTR1G040105	0.47461	1.70148	0.296135	37	10.957	0.000638	0.278565	Mt_Nodule	Mt_GWAS	Nod_B	20000	5	232	178	0.098	1000	density	strongest
MEDTR1G040155	0.451143	1.61723	0.296135	37	10.957	0.000638	0.278565	Mt_Nodule	Mt_GWAS	Nod_B	20000	5	232	178	0.098	1000	density	strongest
MEDTR2G048855	0.427991	1.53412	0.296135	37	10.957	0.000638	0.278565	Mt_Nodule	Mt_GWAS	Nod_B	20000	5	232	178	0.098	1000	density	strongest
MEDTR2G073520	0.479216	1.71801	0.296135	37	10.957	0.000638	0.278565	Mt_Nodule	Mt_GWAS	Nod_B	20000	5	232	178	0.098	1000	density	strongest
MEDTR2G073540	0.43641	1.56435	0.296135	37	10.957	0.000638	0.278565	Mt_Nodule	Mt_GWAS	Nod_B	20000	5	232	178	0.098	1000	density	strongest
MEDTR2G090960	0.431783	1.54774	0.296135	37	10.957	0.000638	0.278565	Mt_Nodule	Mt_GWAS	Nod_B	20000	5	232	178	0.098	1000	density	strongest
MEDTR2G450720	0.478096	1.71399	0.296135	37	10.957	0.000638	0.278565	Mt_Nodule	Mt_GWAS	Nod_B	20000	5	232	178	0.098	1000	density	strongest
MEDTR2G450730	0.460789	1.65186	0.296135	37	10.957	0.000638	0.278565	Mt_Nodule	Mt_GWAS	Nod_B	20000	5	232	178	0.098	1000	density	strongest
MEDTR3G012090	0.445303	1.59627	0.296135	37	10.957	0.000638	0.278565	Mt_Nodule	Mt_GWAS	Nod_B	20000	5	232	178	0.098	1000	density	strongest
MEDTR3G026785	0.464583	1.66548	0.296135	37	10.957	0.000638	0.278565	Mt_Nodule	Mt_GWAS	Nod_B	20000	5	232	178	0.098	1000	density	strongest
MEDTR3G069080	0.477904	1.7133	0.296135	37	10.957	0.000638	0.278565	Mt_Nodule	Mt_GWAS	Nod_B	20000	5	232	178	0.098	1000	density	strongest
MEDTR3G088820	0.430865	1.54444	0.296135	37	10.957	0.000638	0.278565	Mt_Nodule	Mt_GWAS	Nod_B	20000	5	232	178	0.098	1000	density	strongest
MEDTR3G105950	0.472836	1.69511	0.296135	37	10.957	0.000638	0.278565	Mt_Nodule	Mt_GWAS	Nod_B	20000	5	232	178	0.098	1000	density	strongest
MEDTR4G027195	0.469736	1.68398	0.296135	37	10.957	0.000638	0.278565	Mt_Nodule	Mt_GWAS	Nod_B	20000	5	232	178	0.098	1000	density	strongest
MEDTR4G035980	0.45648	1.63639	0.296135	37	10.957	0.000638	0.278565	Mt_Nodule	Mt_GWAS	Nod_B	20000	5	232	178	0.098	1000	density	strongest
MEDTR4G052530	0.47917	1.71785	0.296135	37	10.957	0.000638	0.278565	Mt_Nodule	Mt_GWAS	Nod_B	20000	5	232	178	0.098	1000	density	strongest
MEDTR4G094402	0.484743	1.73785	0.296135	37	10.957	0.000638	0.278565	Mt_Nodule	Mt_GWAS	Nod_B	20000	5	232	178	0.098	1000	density	strongest
MEDTR5G053950	0.448766	1.6087	0.296135	37	10.957	0.000638	0.278565	Mt_Nodule	Mt_GWAS	Nod_B	20000	5	232	178	0.098	1000	density	strongest
MEDTR5G065080	0.445137	1.59567	0.296135	37	10.957	0.000638	0.278565	Mt_Nodule	Mt_GWAS	Nod_B	20000	5	232	178	0.098	1000	density	strongest
MEDTR5G065160	0.467875	1.6773	0.296135	37	10.957	0.000638	0.278565	Mt_Nodule	Mt_GWAS	Nod_B	20000	5	232	178	0.098	1000	density	strongest
MEDTR5G079920	0.428783	1.53697	0.296135	37	10.957	0.000638	0.278565	Mt_Nodule	Mt_GWAS	Nod_B	20000	5	232	178	0.098	1000	density	strongest
MEDTR5G094290	0.451567	1.61876	0.296135	37	10.957	0.000638	0.278565	Mt_Nodule	Mt_GWAS	Nod_B	20000	5	232	178	0.098	1000	density	strongest
MEDTR5G094310	0.432848	1.55156	0.296135	37	10.957	0.000638	0.278565	Mt_Nodule	Mt_GWAS	Nod_B	20000	5	232	178	0.098	1000	density	strongest
MEDTR7G039370	0.441189	1.5815	0.296135	37	10.957	0.000638	0.278565	Mt_Nodule	Mt_GWAS	Nod_B	20000	5	232	178	0.098	1000	density	strongest
MEDTR7G056243	0.433328	1.55328	0.296135	37	10.957	0.000638	0.278565	Mt_Nodule	Mt_GWAS	Nod_B	20000	5	232	178	0.098	1000	density	strongest
MEDTR7G070070	0.421413	1.51051	0.296135	37	10.957	0.000638	0.278565	Mt_Nodule	Mt_GWAS	Nod_B	20000	5	232	178	0.098	1000	density	strongest
MEDTR7G107420	0.45422	1.62828	0.296135	37	10.957	0.000638	0.278565	Mt_Nodule	Mt_GWAS	Nod_B	20000	5	232	178	0.098	1000	density	strongest
MEDTR8G107510	0.418613	1.50046	0.296135	37	10.957	0.000638	0.278565	Mt_Nodule	Mt_GWAS	Nod_B	20000	5	232	178	0.098	1000	density	strongest
MEDTR8G432620	0.433205	1.55284	0.296135	37	10.957	0.000638	0.278565	Mt_Nodule	Mt_GWAS	Nod_B	20000	5	232	178	0.098	1000	density	strongest
MEDTR2G064310	0.396839	1.80661	0.296833	12	3.562	-0.00037	0.219862	Mt_JQL_Nodule	Mt_GWAS	Height	10000	1	197	139	0.138	1000	density	strongest
MEDTR2G069560	0.404544	1.84165	0.296833	12	3.562	-0.00037	0.219862	Mt_JQL_Nodule	Mt_GWAS	Height	10000	1	197	139	0.138	1000	density	strongest
MEDTR2G102430	0.39102	1.78014	0.296833	12	3.562	-0.00037	0.219862	Mt_JQL_Nodule	Mt_GWAS	Height	10000	1	197	139	0.138	1000	density	strongest
MEDTR2G104030	0.389953	1.77529	0.296833	12	3.562	-0.00037	0.219862	Mt_JQL_Nodule	Mt_GWAS	Height	10000	1	197	139	0.138	1000	density	strongest
MEDTR3G047590	0.405067	1.84403	0.296833	12	3.562	-0.00037	0.219862	Mt_JQL_Nodule	Mt_GWAS	Height	10000	1	197	139	0.138	1000	density	strongest
MEDTR4G094518	0.438957	1.99817	0.296833	12	3.562	-0.00037	0.219862	Mt_JQL_Nodule	Mt_GWAS	Height	10000	1	197	139	0.138	1000	density	strongest
MEDTR5G006840	0.435283	1.98146	0.296833	12	3.562	-0.00037	0.219862	Mt_JQL_Nodule	Mt_GWAS	Height	10000	1	197	139	0.138	1000	density	strongest
MEDTR5G013020	0.416468	1.89589	0.296833	12	3.562	-0.00037	0.219862	Mt_JQL_Nodule	Mt_GWAS	Height	10000	1	197	139	0.138	1000	density	strongest
MEDTR6G013990	0.420301	1.91332	0.296833	12	3.562	-0.00037	0.219862	Mt_JQL_Nodule	Mt_GWAS	Height	10000	1	197	139	0.138	1000	density	strongest
MEDTR7G007280	0.386711	1.76054	0.296833	12	3.562	-0.00037	0.219862	Mt_JQL_Nodule	Mt_GWAS	Height	10000	1	197	139	0.138	1000	density	strongest
MEDTR3G081490	0.736647	2.21591	0.303333	3	0.91	0.004487	0.330411	Mt_JQL	Mt_GWAS	OccupancyB	20000	1	27	17	0.057	1000	density	strongest
MEDTR2G084275	0.573617	1.86583	0.305375	8	2.443	-0.00129	0.308124	Mt_JQL	Mt_GWAS	Height	20000	1	197	133	0.108	1000	density	strongest
MEDTR2G100630	0.544103	1.77004	0.305375	8	2.443	-0.00129	0.308124	Mt_JQL	Mt_GWAS	Height	20000	1	197	133	0.108	1000	density	strongest
MEDTR2G104030	0.575712	1.87263	0.305375	8	2.443	-0.00129	0.308124	Mt_JQL	Mt_GWAS	Height	20000	1	197	133	0.108	1000	density	strongest
MEDTR3G065570	0.587442	1.9107	0.305375	8	2.443	-0.00129	0.308124	Mt_JQL	Mt_GWAS	Height	20000	1	197	133	0.108	1000	density	strongest
MEDTR5G013020	0.585164	1.90331	0.305375	8	2.443	-0.00129	0.308124	Mt_JQL	Mt_GWAS	Height	20000	1	197	133	0.108	1000	density	strongest
MEDTR6G065790	0.571476	1.85888	0.305375	8	2.443	-0.00129	0.308124	Mt_JQL	Mt_GWAS	Height	20000	1	197	133	0.108	1000	density	strongest
MEDTR8G039540	0.5995	1.94983	0.305375	8	2.443	-0.00129	0.308124	Mt_JQL	Mt_GWAS	Height	20000	1	197	133	0.108	1000	density	strongest
MEDTR1G030850	0.377342	1.77462	0.305429	21	6.414	0.000794	0.212185	Mt_JQL_Nodule	Mt_GWAS	Nod_A	10000	5	523	294	0.084	1000	density	strongest
MEDTR1G070455	0.424212	1.99552	0.305429	21	6.414	0.000794	0.212185	Mt_JQL_Nodule	Mt_GWAS	Nod_A	10000	5	523	294	0.084	1000	density	strongest
MEDTR1G080690	0.380876	1.79128	0.305429	21	6.414	0.000794	0.212185	Mt_JQL_Nodule	Mt_GWAS	Nod_A	10000	5	523	294	0.084	1000	density	strongest
MEDTR2G096950	0.41938	1.97274	0.305429	21	6.414	0.000794	0.212185	Mt_JQL_Nodule	Mt_GWAS	Nod_A	10000	5	523	294	0.084	1000	density	strongest
MEDTR2G100280	0.409442	1.92591	0.305429	21	6.414	0.000794	0.212185	Mt_JQL_Nodule	Mt_GWAS	Nod_A	10000	5	523	294	0.084	1000	density	strongest
MEDTR2G101090	0.393732	1.85187	0.305429	21	6.414	0.000794	0.212185	Mt_JQL_Nodule	Mt_GWAS	Nod_A	10000	5	523	294	0.084	1000	density	strongest
MEDTR3G026650	0.407201	1.91535	0.305429	21	6.414	0.000794	0.212185	Mt_JQL_Nodule	Mt_GWAS	Nod_A	10000	5	523	294	0.084	1000	density	strongest
MEDTR4G018770	0.416115	1.95736	0.305429	21	6.414	0.000794	0.212185	Mt_JQL_Nodule	Mt_GWAS	Nod_A	10000	5	523	294	0.084	1000	density	strongest
MEDTR4G019910	0.376841	1.77226	0.305429	21	6.414	0.000794	0.212185	Mt_JQL_Nodule	Mt_GWAS	Nod_A	10000	5	523	294	0.084	1000	density	strongest
MEDTR4G058970	0.424046	1.99473	0.305429	21	6.414	0.000794	0.212185	Mt_JQL_Nodule	Mt_GWAS	Nod_A	10000	5	523	294	0.084	1000	density	strongest
MEDTR4G059870	0.404725	1.90368	0.305429	21	6.414	0.000794	0.212185	Mt_JQL_Nodule	Mt_GWAS	Nod_A	10000	5	523	294	0.084	1000	density	strongest
MEDTR4G126160	0.392716	1.84708	0.305429	21	6.414	0.000794	0.212185	Mt_JQL_Nodule	Mt_GWAS	Nod_A	10000	5	523	294	0.084	1000	density	strongest
MEDTR6G084440	0.392824	1.84759	0.305429	21	6.414	0.000794	0.212185	Mt_JQL_Nodule	Mt_GWAS	Nod_A	10000	5	523	294	0.084	1000	density	strongest
MEDTR8G027385	0.412524	1.94043	0.305429	21	6.414	0.000794	0.212185	Mt_JQL_Nodule	Mt_GWAS	Nod_A	10000	5	523	294	0.084	1000	density	strongest
MEDTR8G074920	0.380308	1.7886	0.305429	21	6.414	0.000794	0.212185	Mt_JQL_Nodule	Mt_GWAS	Nod_A	10000	5	523	294	0.084	1000	density	strongest
MEDTR1G070455	0.42822	2.00382	0.305714	7	2.14	0.000814	0.213296	Mt_JQL_Nodule	Mt_GWAS	Nod_A	10000	2	523	294	0.093	1000	density	strongest
MEDTR3G019490	0.443122	2.07369	0.305714	7	2.14	0.000814	0.213296	Mt_JQL_Nodule	Mt_GWAS	Nod_A	10000	2	523	294	0.093	1000	density	strongest
MEDTR3G111650	0.462655	2.16526	0.305714	7	2.14	0.000814	0.213296	Mt_JQL_Nodule	Mt_GWAS	Nod_A	10000	2	523	294	0.093	1000	density	strongest
MEDTR4G104350	0.43861	2.05253	0.305714	7	2.14	0.000814	0.213296	Mt_JQL_Nodule	Mt_GWAS	Nod_A	10000	2	523	294	0.093	1000	density	strongest
MEDTR5G093580	0.445865	2.08655	0.305714	7	2.14	0.000814	0.213296	Mt_JQL_Nodule	Mt_GWAS	Nod_A	10000	2	523	294	0.093	1000	density	strongest
MEDTR7G076250	0.431089	2.01727	0.305714	7	2.14	0.000814	0.213296	Mt_JQL_Nodule	Mt_GWAS	Nod_A	10000	2	523	294	0.093	1000	density	strongest
MEDTR7G109130	0.468924	2.19466	0.305714	7	2.14	0.000814	0.213296	Mt_JQL_Nodule	Mt_GWAS	Nod_A	10000	2	523	294	0.093	1000	density	strongest
MEDTR4G097580	0.507645	2.32674	0.307	1	0.307	0.001189	0.217667	Mt_Leaf	Mt_GWAS	OccupancyA	50000	2	292	209	0.162	1000	density	strongest
MEDTR1G098280	0.371375	1.69079	0.308087	23	7.086	-0.00037	0.219862	Mt_JQL_Nodule	Mt_GWAS	Height	10000	1	197	139	0.138	1000	density	strongest
MEDTR2G017875	0.378392	1.7227	0.308087	23	7.086	-0.00037	0.219862	Mt_JQL_Nodule	Mt_GWAS	Height	10000	1	197	139	0.138	1000	density	strongest
MEDTR2G019160	0.375324	1.70875	0.308087	23	7.086	-0.00037	0.219862	Mt_JQL_Nodule	Mt_GWAS	Height	10000	1	197	139	0.138	1000	density	strongest
MEDTR2G078810	0.364611	1.66003	0.308087	23	7.086	-0.00037	0.219862	Mt_JQL_Nodule	Mt_GWAS	Height	10000	1	197	139	0.138	1000	density	strongest
MEDTR2G082410	0.351325	1.5996	0.308087	23	7.086	-0.00037	0.219862	Mt_JQL_Nodule	Mt_GWAS	Height	10000	1	197	139	0.138	1000	density	strongest
MEDTR5G005240	0.357392	1.62719	0.308087	23	7.086	-0.00037	0.219862	Mt_JQL_Nodule	Mt_GWAS	Height	10000	1	197	139	0.138	1000	density	strongest
MEDTR6G049240	0.377792	1.71998	0.308087	23	7.086	-0.00037	0.219862	Mt_JQL_Nodule	Mt_GWAS	Height	10000	1	197	139	0.138	1000	density	strongest
MEDTR6G065790	0.333111	1.51675	0.308087	23	7.086	-0.00037	0.219862	Mt_JQL_Nodule	Mt_GWAS	Height	10000	1	197	139	0.138	1000	density	strongest
MEDTR7G009070	0.377659	1.71937	0.308087	23	7.086	-0.00037	0.219862	Mt_JQL_Nodule	Mt_GWAS	Height	10000	1	197	139	0.138	1000	density	strongest
MEDTR7G016470	0.338233	1.54005	0.308087	23	7.086	-0.00037	0.219862	Mt_JQL_Nodule	Mt_GWAS	Height	10000	1	197	139	0.138	1000	density	strongest
MEDTR8G077540	0.380019	1.7301	0.308087	23	7.086	-0.00037	0.219862	Mt_JQL_Nodule	Mt_GWAS	Height	10000	1	197	139	0.138	1000	density	strongest
MEDTR3G019490	0.44206	2.07963	0.308167	6	1.849	0.000794	0.212185	Mt_JQL_Nodule	Mt_GWAS	Nod_A	10000	5	523	294	0.084	1000	density	strongest
MEDTR3G111650	0.460157	2.16492	0.308167	6	1.849	0.000794	0.212185	Mt_JQL_Nodule	Mt_GWAS	Nod_A	10000	5	523	294	0.084	1000	density	strongest
MEDTR4G104350	0.438293	2.06188	0.308167	6	1.849	0.000794	0.212185	Mt_JQL_Nodule	Mt_GWAS	Nod_A	10000	5	523	294	0.084	1000	density	strongest
MEDTR5G093580	0.445732	2.09694	0.308167	6	1.849	0.000794	0.212185	Mt_JQL_Nodule	Mt_GWAS	Nod_A	10000	5	523	294	0.084	1000	density	strongest
MEDTR7G076250	0.425824	2.00311	0.308167	6	1.849	0.000794	0.212185	Mt_JQL_Nodule	Mt_GWAS	Nod_A	10000	5	523	294	0.084	1000	density	strongest
MEDTR7G109130	0.465181	2.1886	0.308167	6	1.849	0.000794	0.212185	Mt_JQL_Nodule	Mt_GWAS	Nod_A	10000	5	523	294	0.084	1000	density	strongest
MEDTR5G053950	0.299963	0.861652	0.311647	17	5.298	0.009756	0.336802	Mt_JQL	Mt_GWAS	OccupancyB	50000	1	27	14	0.008	1000	density	strongest
MEDTR5G086530	0.273697	0.783666	0.311647	17	5.298	0.009756	0.336802	Mt_JQL	Mt_GWAS	OccupancyB	50000	1	27	14	0.008	1000	density	strongest
MEDTR5G086610	0.273484	0.783032	0.311647	17	5.298	0.009756	0.336802	Mt_JQL	Mt_GWAS	OccupancyB	50000	1	27	14	0.008	1000	density	strongest
MEDTR7G093640	0.343713	0.991549	0.311647	17	5.298	0.009756	0.336802	Mt_JQL	Mt_GWAS	OccupancyB	50000	1	27	14	0.008	1000	density	strongest
MEDTR1G030850	0.384685	1.79971	0.31219	21	6.556	0.000814	0.213296	Mt_JQL_Nodule	Mt_GWAS	Nod_A	10000	2	523	294	0.093	1000	density	strongest
MEDTR1G080690	0.391262	1.83055	0.31219	21	6.556	0.000814	0.213296	Mt_JQL_Nodule	Mt_GWAS	Nod_A	10000	2	523	294	0.093	1000	density	strongest
MEDTR2G096950	0.424506	1.98641	0.31219	21	6.556	0.000814	0.213296	Mt_JQL_Nodule	Mt_GWAS	Nod_A	10000	2	523	294	0.093	1000	density	strongest
MEDTR2G100280	0.413176	1.93329	0.31219	21	6.556	0.000814	0.213296	Mt_JQL_Nodule	Mt_GWAS	Nod_A	10000	2	523	294	0.093	1000	density	strongest
MEDTR2G101090	0.397797	1.86119	0.31219	21	6.556	0.000814	0.213296	Mt_JQL_Nodule	Mt_GWAS	Nod_A	10000	2	523	294	0.093	1000	density	strongest
MEDTR3G026650	0.412763	1.93135	0.31219	21	6.556	0.000814	0.213296	Mt_JQL_Nodule	Mt_GWAS	Nod_A	10000	2	523	294	0.093	1000	density	strongest
MEDTR4G018770	0.417922	1.95554	0.31219	21	6.556	0.000814	0.213296	Mt_JQL_Nodule	Mt_GWAS	Nod_A	10000	2	523	294	0.093	1000	density	strongest
MEDTR4G019910	0.381673	1.78559	0.31219	21	6.556	0.000814	0.213296	Mt_JQL_Nodule	Mt_GWAS	Nod_A	10000	2	523	294	0.093	1000	density	strongest
MEDTR4G058970	0.42457	1.98671	0.31219	21	6.556	0.000814	0.213296	Mt_JQL_Nodule	Mt_GWAS	Nod_A	10000	2	523	294	0.093	1000	density	strongest
MEDTR4G059870	0.407738	1.90779	0.31219	21	6.556	0.000814	0.213296	Mt_JQL_Nodule	Mt_GWAS	Nod_A	10000	2	523	294	0.093	1000	density	strongest
MEDTR4G126160	0.396601	1.85558	0.31219	21	6.556	0.000814	0.213296	Mt_JQL_Nodule	Mt_GWAS	Nod_A	10000	2	523	294	0.093	1000	density	strongest
MEDTR6G084440	0.398694	1.86539	0.31219	21	6.556	0.000814	0.213296	Mt_JQL_Nodule	Mt_GWAS	Nod_A	10000	2	523	294	0.093	1000	density	strongest
MEDTR8G027385	0.417598	1.95402	0.31219	21	6.556	0.000814	0.213296	Mt_JQL_Nodule	Mt_GWAS	Nod_A	10000	2	523	294	0.093	1000	density	strongest
MEDTR8G074920	0.385111	1.80171	0.31219	21	6.556	0.000814	0.213296	Mt_JQL_Nodule	Mt_GWAS	Nod_A	10000	2	523	294	0.093	1000	density	strongest
MEDTR1G080690	0.385287	1.78826	0.312667	18	5.628	0.001723	0.214491	Mt_JQL_Nodule	Mt_GWAS	Nod_A	10000	1	523	294	0.108	1000	density	strongest
MEDTR2G096950	0.430246	1.99787	0.312667	18	5.628	0.001723	0.214491	Mt_JQL_Nodule	Mt_GWAS	Nod_A	10000	1	523	294	0.108	1000	density	strongest
MEDTR2G101090	0.402136	1.86681	0.312667	18	5.628	0.001723	0.214491	Mt_JQL_Nodule	Mt_GWAS	Nod_A	10000	1	523	294	0.108	1000	density	strongest
MEDTR3G026650	0.409112	1.89933	0.312667	18	5.628	0.001723	0.214491	Mt_JQL_Nodule	Mt_GWAS	Nod_A	10000	1	523	294	0.108	1000	density	strongest
MEDTR4G018770	0.414268	1.92337	0.312667	18	5.628	0.001723	0.214491	Mt_JQL_Nodule	Mt_GWAS	Nod_A	10000	1	523	294	0.108	1000	density	strongest
MEDTR4G019910	0.391294	1.81626	0.312667	18	5.628	0.001723	0.214491	Mt_JQL_Nodule	Mt_GWAS	Nod_A	10000	1	523	294	0.108	1000	density	strongest
MEDTR4G058970	0.422469	1.96161	0.312667	18	5.628	0.001723	0.214491	Mt_JQL_Nodule	Mt_GWAS	Nod_A	10000	1	523	294	0.108	1000	density	strongest
MEDTR4G059870	0.413168	1.91824	0.312667	18	5.628	0.001723	0.214491	Mt_JQL_Nodule	Mt_GWAS	Nod_A	10000	1	523	294	0.108	1000	density	strongest
MEDTR4G126160	0.406024	1.88493	0.312667	18	5.628	0.001723	0.214491	Mt_JQL_Nodule	Mt_GWAS	Nod_A	10000	1	523	294	0.108	1000	density	strongest
MEDTR6G084440	0.410932	1.90782	0.312667	18	5.628	0.001723	0.214491	Mt_JQL_Nodule	Mt_GWAS	Nod_A	10000	1	523	294	0.108	1000	density	strongest
MEDTR7G076250	0.428993	1.99202	0.312667	18	5.628	0.001723	0.214491	Mt_JQL_Nodule	Mt_GWAS	Nod_A	10000	1	523	294	0.108	1000	density	strongest
MEDTR7G102310	0.379191	1.75984	0.312667	18	5.628	0.001723	0.214491	Mt_JQL_Nodule	Mt_GWAS	Nod_A	10000	1	523	294	0.108	1000	density	strongest
MEDTR8G027385	0.414162	1.92287	0.312667	18	5.628	0.001723	0.214491	Mt_JQL_Nodule	Mt_GWAS	Nod_A	10000	1	523	294	0.108	1000	density	strongest
MEDTR8G074920	0.391682	1.81807	0.312667	18	5.628	0.001723	0.214491	Mt_JQL_Nodule	Mt_GWAS	Nod_A	10000	1	523	294	0.108	1000	density	strongest
MEDTR2G075600	0.424621	1.27155	0.313333	9	2.82	0.004487	0.330411	Mt_JQL	Mt_GWAS	OccupancyB	20000	1	27	17	0.057	1000	density	strongest
MEDTR3G448370	0.476691	1.42914	0.313333	9	2.82	0.004487	0.330411	Mt_JQL	Mt_GWAS	OccupancyB	20000	1	27	17	0.057	1000	density	strongest
MEDTR8G100160	0.434766	1.30225	0.313333	9	2.82	0.004487	0.330411	Mt_JQL	Mt_GWAS	OccupancyB	20000	1	27	17	0.057	1000	density	strongest
MEDTR1G012530	0.576016	1.95415	0.320167	6	1.921	-8.55e-05	0.294809	Mt_General	Mt_GWAS	Nod_B	10000	1	232	185	0.32	1000	density	strongest
MEDTR2G073540	0.526061	1.78471	0.320167	6	1.921	-8.55e-05	0.294809	Mt_General	Mt_GWAS	Nod_B	10000	1	232	185	0.32	1000	density	strongest
MEDTR4G027195	0.529496	1.79636	0.320167	6	1.921	-8.55e-05	0.294809	Mt_General	Mt_GWAS	Nod_B	10000	1	232	185	0.32	1000	density	strongest
MEDTR4G035980	0.527213	1.78861	0.320167	6	1.921	-8.55e-05	0.294809	Mt_General	Mt_GWAS	Nod_B	10000	1	232	185	0.32	1000	density	strongest
MEDTR4G073400	0.539	1.82859	0.320167	6	1.921	-8.55e-05	0.294809	Mt_General	Mt_GWAS	Nod_B	10000	1	232	185	0.32	1000	density	strongest
MEDTR4G087510	0.579174	1.96487	0.320167	6	1.921	-8.55e-05	0.294809	Mt_General	Mt_GWAS	Nod_B	10000	1	232	185	0.32	1000	density	strongest
MEDTR3G026820	0.598966	2.15383	0.3215	2	0.643	-0.00231	0.279168	Mt_Nodule	Mt_GWAS	Nod_B	10000	1	232	185	0.061	1000	density	strongest
MEDTR4G073400	0.585318	2.10494	0.3215	2	0.643	-0.00231	0.279168	Mt_Nodule	Mt_GWAS	Nod_B	10000	1	232	185	0.061	1000	density	strongest
MEDTR2G075680	0.527834	1.58698	0.3227	10	3.227	0.010424	0.326035	Mt_JQL	Mt_GWAS	OccupancyB	50000	2	27	14	0.099	1000	density	strongest
MEDTR5G053940	0.580373	1.74812	0.3227	10	3.227	0.010424	0.326035	Mt_JQL	Mt_GWAS	OccupancyB	50000	2	27	14	0.099	1000	density	strongest
MEDTR2G075600	0.47947	1.43093	0.322714	7	2.259	-0.00206	0.336515	Mt_JQL	Mt_GWAS	OccupancyB	10000	2	27	17	0.042	1000	density	strongest
MEDTR1G012540	0.416578	1.5015	0.324971	34	11.049	-0.00033	0.27766	Mt_Nodule	Mt_GWAS	Nod_B	20000	2	232	178	0.111	1000	density	strongest
MEDTR1G034170	0.477659	1.72149	0.324971	34	11.049	-0.00033	0.27766	Mt_Nodule	Mt_GWAS	Nod_B	20000	2	232	178	0.111	1000	density	strongest
MEDTR1G040105	0.480854	1.73299	0.324971	34	11.049	-0.00033	0.27766	Mt_Nodule	Mt_GWAS	Nod_B	20000	2	232	178	0.111	1000	density	strongest
MEDTR2G048855	0.429151	1.54679	0.324971	34	11.049	-0.00033	0.27766	Mt_Nodule	Mt_GWAS	Nod_B	20000	2	232	178	0.111	1000	density	strongest
MEDTR2G073520	0.47553	1.71382	0.324971	34	11.049	-0.00033	0.27766	Mt_Nodule	Mt_GWAS	Nod_B	20000	2	232	178	0.111	1000	density	strongest
MEDTR2G073540	0.435133	1.56833	0.324971	34	11.049	-0.00033	0.27766	Mt_Nodule	Mt_GWAS	Nod_B	20000	2	232	178	0.111	1000	density	strongest
MEDTR2G090960	0.426613	1.53765	0.324971	34	11.049	-0.00033	0.27766	Mt_Nodule	Mt_GWAS	Nod_B	20000	2	232	178	0.111	1000	density	strongest
MEDTR2G450720	0.481773	1.73631	0.324971	34	11.049	-0.00033	0.27766	Mt_Nodule	Mt_GWAS	Nod_B	20000	2	232	178	0.111	1000	density	strongest
MEDTR3G012090	0.448141	1.61518	0.324971	34	11.049	-0.00033	0.27766	Mt_Nodule	Mt_GWAS	Nod_B	20000	2	232	178	0.111	1000	density	strongest
MEDTR3G026785	0.463765	1.67145	0.324971	34	11.049	-0.00033	0.27766	Mt_Nodule	Mt_GWAS	Nod_B	20000	2	232	178	0.111	1000	density	strongest
MEDTR3G069080	0.478934	1.72608	0.324971	34	11.049	-0.00033	0.27766	Mt_Nodule	Mt_GWAS	Nod_B	20000	2	232	178	0.111	1000	density	strongest
MEDTR3G088820	0.419176	1.51086	0.324971	34	11.049	-0.00033	0.27766	Mt_Nodule	Mt_GWAS	Nod_B	20000	2	232	178	0.111	1000	density	strongest
MEDTR3G105950	0.482277	1.73812	0.324971	34	11.049	-0.00033	0.27766	Mt_Nodule	Mt_GWAS	Nod_B	20000	2	232	178	0.111	1000	density	strongest
MEDTR4G027195	0.47176	1.70024	0.324971	34	11.049	-0.00033	0.27766	Mt_Nodule	Mt_GWAS	Nod_B	20000	2	232	178	0.111	1000	density	strongest
MEDTR4G035980	0.457144	1.6476	0.324971	34	11.049	-0.00033	0.27766	Mt_Nodule	Mt_GWAS	Nod_B	20000	2	232	178	0.111	1000	density	strongest
MEDTR4G052530	0.467769	1.68587	0.324971	34	11.049	-0.00033	0.27766	Mt_Nodule	Mt_GWAS	Nod_B	20000	2	232	178	0.111	1000	density	strongest
MEDTR4G094402	0.480319	1.73107	0.324971	34	11.049	-0.00033	0.27766	Mt_Nodule	Mt_GWAS	Nod_B	20000	2	232	178	0.111	1000	density	strongest
MEDTR5G053950	0.446135	1.60796	0.324971	34	11.049	-0.00033	0.27766	Mt_Nodule	Mt_GWAS	Nod_B	20000	2	232	178	0.111	1000	density	strongest
MEDTR5G065080	0.445686	1.60634	0.324971	34	11.049	-0.00033	0.27766	Mt_Nodule	Mt_GWAS	Nod_B	20000	2	232	178	0.111	1000	density	strongest
MEDTR5G065160	0.464159	1.67287	0.324971	34	11.049	-0.00033	0.27766	Mt_Nodule	Mt_GWAS	Nod_B	20000	2	232	178	0.111	1000	density	strongest
MEDTR5G079920	0.43396	1.56411	0.324971	34	11.049	-0.00033	0.27766	Mt_Nodule	Mt_GWAS	Nod_B	20000	2	232	178	0.111	1000	density	strongest
MEDTR5G094290	0.448259	1.6156	0.324971	34	11.049	-0.00033	0.27766	Mt_Nodule	Mt_GWAS	Nod_B	20000	2	232	178	0.111	1000	density	strongest
MEDTR5G094310	0.427716	1.54162	0.324971	34	11.049	-0.00033	0.27766	Mt_Nodule	Mt_GWAS	Nod_B	20000	2	232	178	0.111	1000	density	strongest
MEDTR7G039370	0.43869	1.58114	0.324971	34	11.049	-0.00033	0.27766	Mt_Nodule	Mt_GWAS	Nod_B	20000	2	232	178	0.111	1000	density	strongest
MEDTR7G056243	0.430856	1.55293	0.324971	34	11.049	-0.00033	0.27766	Mt_Nodule	Mt_GWAS	Nod_B	20000	2	232	178	0.111	1000	density	strongest
MEDTR7G070070	0.420812	1.51675	0.324971	34	11.049	-0.00033	0.27766	Mt_Nodule	Mt_GWAS	Nod_B	20000	2	232	178	0.111	1000	density	strongest
MEDTR7G107420	0.44741	1.61254	0.324971	34	11.049	-0.00033	0.27766	Mt_Nodule	Mt_GWAS	Nod_B	20000	2	232	178	0.111	1000	density	strongest
MEDTR8G432620	0.435842	1.57088	0.324971	34	11.049	-0.00033	0.27766	Mt_Nodule	Mt_GWAS	Nod_B	20000	2	232	178	0.111	1000	density	strongest
MEDTR2G063620	0.447016	2.04943	0.326833	6	1.961	-0.00037	0.218299	Mt_Leaf	Mt_GWAS	OccupancyA	50000	1	292	209	0.058	1000	density	strongest
MEDTR2G093510	0.444617	2.03844	0.326833	6	1.961	-0.00037	0.218299	Mt_Leaf	Mt_GWAS	OccupancyA	50000	1	292	209	0.058	1000	density	strongest
MEDTR2G094130	0.455018	2.08609	0.326833	6	1.961	-0.00037	0.218299	Mt_Leaf	Mt_GWAS	OccupancyA	50000	1	292	209	0.058	1000	density	strongest
MEDTR2G461560	0.443421	2.03296	0.326833	6	1.961	-0.00037	0.218299	Mt_Leaf	Mt_GWAS	OccupancyA	50000	1	292	209	0.058	1000	density	strongest
MEDTR4G051565	0.468141	2.1462	0.326833	6	1.961	-0.00037	0.218299	Mt_Leaf	Mt_GWAS	OccupancyA	50000	1	292	209	0.058	1000	density	strongest
MEDTR7G037280	0.453998	2.08141	0.326833	6	1.961	-0.00037	0.218299	Mt_Leaf	Mt_GWAS	OccupancyA	50000	1	292	209	0.058	1000	density	strongest
MEDTR2G075590	0.353557	1.05647	0.327583	12	3.931	0.004487	0.330411	Mt_JQL	Mt_GWAS	OccupancyB	20000	1	27	17	0.057	1000	density	strongest
MEDTR8G073345	0.353586	1.05656	0.327583	12	3.931	0.004487	0.330411	Mt_JQL	Mt_GWAS	OccupancyB	20000	1	27	17	0.057	1000	density	strongest
MEDTR8G096190	0.344651	1.02952	0.327583	12	3.931	0.004487	0.330411	Mt_JQL	Mt_GWAS	OccupancyB	20000	1	27	17	0.057	1000	density	strongest
MEDTR2G020800	0.459553	2.03604	0.32975	4	1.319	0.000605	0.225412	Mt_Leaf	Mt_GWAS	Nod_B	10000	2	232	185	0.182	1000	density	strongest
MEDTR8G099105	0.466289	2.06592	0.32975	4	1.319	0.000605	0.225412	Mt_Leaf	Mt_GWAS	Nod_B	10000	2	232	185	0.182	1000	density	strongest
MEDTR2G075600	0.47947	1.38367	0.330714	7	2.315	0.007111	0.34138	Mt_JQL	Mt_GWAS	OccupancyB	10000	5	27	17	0.044	1000	density	strongest
MEDTR1G012530	0.567648	1.9225	0.333833	6	2.003	0.001124	0.294681	Mt_General	Mt_GWAS	Nod_B	10000	5	232	185	0.368	1000	density	strongest
MEDTR4G027195	0.529742	1.79386	0.333833	6	2.003	0.001124	0.294681	Mt_General	Mt_GWAS	Nod_B	10000	5	232	185	0.368	1000	density	strongest
MEDTR4G035980	0.530974	1.79804	0.333833	6	2.003	0.001124	0.294681	Mt_General	Mt_GWAS	Nod_B	10000	5	232	185	0.368	1000	density	strongest
MEDTR4G073400	0.533406	1.8063	0.333833	6	2.003	0.001124	0.294681	Mt_General	Mt_GWAS	Nod_B	10000	5	232	185	0.368	1000	density	strongest
MEDTR4G087510	0.575548	1.94931	0.333833	6	2.003	0.001124	0.294681	Mt_General	Mt_GWAS	Nod_B	10000	5	232	185	0.368	1000	density	strongest
MEDTR6G023600	0.56375	1.90927	0.333833	6	2.003	0.001124	0.294681	Mt_General	Mt_GWAS	Nod_B	10000	5	232	185	0.368	1000	density	strongest
MEDTR2G029960	0.406106	1.824	0.335438	16	5.367	0.001442	0.221855	Mt_Leaf	Mt_GWAS	Height	20000	2	197	133	0.052	1000	density	strongest
MEDTR2G054680	0.390931	1.75561	0.335438	16	5.367	0.001442	0.221855	Mt_Leaf	Mt_GWAS	Height	20000	2	197	133	0.052	1000	density	strongest
MEDTR2G069560	0.441752	1.98468	0.335438	16	5.367	0.001442	0.221855	Mt_Leaf	Mt_GWAS	Height	20000	2	197	133	0.052	1000	density	strongest
MEDTR2G104010	0.402811	1.80915	0.335438	16	5.367	0.001442	0.221855	Mt_Leaf	Mt_GWAS	Height	20000	2	197	133	0.052	1000	density	strongest
MEDTR4G078417	0.402248	1.80662	0.335438	16	5.367	0.001442	0.221855	Mt_Leaf	Mt_GWAS	Height	20000	2	197	133	0.052	1000	density	strongest
MEDTR5G013010	0.409678	1.84011	0.335438	16	5.367	0.001442	0.221855	Mt_Leaf	Mt_GWAS	Height	20000	2	197	133	0.052	1000	density	strongest
MEDTR6G047580	0.429951	1.93148	0.335438	16	5.367	0.001442	0.221855	Mt_Leaf	Mt_GWAS	Height	20000	2	197	133	0.052	1000	density	strongest
MEDTR8G058250	0.401107	1.80147	0.335438	16	5.367	0.001442	0.221855	Mt_Leaf	Mt_GWAS	Height	20000	2	197	133	0.052	1000	density	strongest
MEDTR8G072950	0.405725	1.82229	0.335438	16	5.367	0.001442	0.221855	Mt_Leaf	Mt_GWAS	Height	20000	2	197	133	0.052	1000	density	strongest
MEDTR8G100050	0.410089	1.84196	0.335438	16	5.367	0.001442	0.221855	Mt_Leaf	Mt_GWAS	Height	20000	2	197	133	0.052	1000	density	strongest
MEDTR1G012530	0.567648	1.91331	0.337833	6	2.027	0.001757	0.295766	Mt_General	Mt_GWAS	Nod_B	10000	2	232	185	0.37	1000	density	strongest
MEDTR4G027195	0.529742	1.78514	0.337833	6	2.027	0.001757	0.295766	Mt_General	Mt_GWAS	Nod_B	10000	2	232	185	0.37	1000	density	strongest
MEDTR4G035980	0.530974	1.78931	0.337833	6	2.027	0.001757	0.295766	Mt_General	Mt_GWAS	Nod_B	10000	2	232	185	0.37	1000	density	strongest
MEDTR4G073400	0.533406	1.79753	0.337833	6	2.027	0.001757	0.295766	Mt_General	Mt_GWAS	Nod_B	10000	2	232	185	0.37	1000	density	strongest
MEDTR4G087510	0.575548	1.94002	0.337833	6	2.027	0.001757	0.295766	Mt_General	Mt_GWAS	Nod_B	10000	2	232	185	0.37	1000	density	strongest
MEDTR6G023600	0.56375	1.90013	0.337833	6	2.027	0.001757	0.295766	Mt_General	Mt_GWAS	Nod_B	10000	2	232	185	0.37	1000	density	strongest
MEDTR8G073345	0.371492	1.07926	0.339375	8	2.715	-0.00286	0.34686	Mt_JQL	Mt_GWAS	OccupancyB	10000	1	27	17	0.036	1000	density	strongest
MEDTR1G070455	0.411787	1.94526	0.339852	27	9.176	0.001073	0.211136	Mt_JQL_Nodule	Mt_GWAS	Nod_A	20000	5	523	275	0.11	1000	density	strongest
MEDTR2G100280	0.391196	1.84774	0.339852	27	9.176	0.001073	0.211136	Mt_JQL_Nodule	Mt_GWAS	Nod_A	20000	5	523	275	0.11	1000	density	strongest
MEDTR2G101090	0.39384	1.86026	0.339852	27	9.176	0.001073	0.211136	Mt_JQL_Nodule	Mt_GWAS	Nod_A	20000	5	523	275	0.11	1000	density	strongest
MEDTR3G019490	0.386642	1.82617	0.339852	27	9.176	0.001073	0.211136	Mt_JQL_Nodule	Mt_GWAS	Nod_A	20000	5	523	275	0.11	1000	density	strongest
MEDTR3G026650	0.379648	1.79304	0.339852	27	9.176	0.001073	0.211136	Mt_JQL_Nodule	Mt_GWAS	Nod_A	20000	5	523	275	0.11	1000	density	strongest
MEDTR3G093710	0.381363	1.80116	0.339852	27	9.176	0.001073	0.211136	Mt_JQL_Nodule	Mt_GWAS	Nod_A	20000	5	523	275	0.11	1000	density	strongest
MEDTR3G098810	0.381301	1.80087	0.339852	27	9.176	0.001073	0.211136	Mt_JQL_Nodule	Mt_GWAS	Nod_A	20000	5	523	275	0.11	1000	density	strongest
MEDTR4G018770	0.384243	1.8148	0.339852	27	9.176	0.001073	0.211136	Mt_JQL_Nodule	Mt_GWAS	Nod_A	20000	5	523	275	0.11	1000	density	strongest
MEDTR4G058970	0.403387	1.90548	0.339852	27	9.176	0.001073	0.211136	Mt_JQL_Nodule	Mt_GWAS	Nod_A	20000	5	523	275	0.11	1000	density	strongest
MEDTR4G059870	0.37626	1.77699	0.339852	27	9.176	0.001073	0.211136	Mt_JQL_Nodule	Mt_GWAS	Nod_A	20000	5	523	275	0.11	1000	density	strongest
MEDTR4G104350	0.416972	1.96982	0.339852	27	9.176	0.001073	0.211136	Mt_JQL_Nodule	Mt_GWAS	Nod_A	20000	5	523	275	0.11	1000	density	strongest
MEDTR4G126160	0.385259	1.81962	0.339852	27	9.176	0.001073	0.211136	Mt_JQL_Nodule	Mt_GWAS	Nod_A	20000	5	523	275	0.11	1000	density	strongest
MEDTR5G076270	0.423313	1.99985	0.339852	27	9.176	0.001073	0.211136	Mt_JQL_Nodule	Mt_GWAS	Nod_A	20000	5	523	275	0.11	1000	density	strongest
MEDTR6G084440	0.372895	1.76106	0.339852	27	9.176	0.001073	0.211136	Mt_JQL_Nodule	Mt_GWAS	Nod_A	20000	5	523	275	0.11	1000	density	strongest
MEDTR7G076250	0.419343	1.98105	0.339852	27	9.176	0.001073	0.211136	Mt_JQL_Nodule	Mt_GWAS	Nod_A	20000	5	523	275	0.11	1000	density	strongest
MEDTR8G027385	0.403183	1.90451	0.339852	27	9.176	0.001073	0.211136	Mt_JQL_Nodule	Mt_GWAS	Nod_A	20000	5	523	275	0.11	1000	density	strongest
MEDTR8G074930	0.382312	1.80566	0.339852	27	9.176	0.001073	0.211136	Mt_JQL_Nodule	Mt_GWAS	Nod_A	20000	5	523	275	0.11	1000	density	strongest
MEDTR8G086270	0.386451	1.82526	0.339852	27	9.176	0.001073	0.211136	Mt_JQL_Nodule	Mt_GWAS	Nod_A	20000	5	523	275	0.11	1000	density	strongest
MEDTR6G083750	0.532333	2.39749	0.343	1	0.343	0.001869	0.221258	Mt_Leaf	Mt_GWAS	Nod_B	20000	5	232	178	0.248	1000	density	strongest
MEDTR3G080860	0.493539	1.48179	0.346214	14	4.847	0.010424	0.326035	Mt_JQL	Mt_GWAS	OccupancyB	50000	2	27	14	0.099	1000	density	strongest
MEDTR4G044110	0.466692	1.39944	0.346214	14	4.847	0.010424	0.326035	Mt_JQL	Mt_GWAS	OccupancyB	50000	2	27	14	0.099	1000	density	strongest
MEDTR5G086690	0.445197	1.33352	0.346214	14	4.847	0.010424	0.326035	Mt_JQL	Mt_GWAS	OccupancyB	50000	2	27	14	0.099	1000	density	strongest
MEDTR8G096190	0.429281	1.2847	0.346214	14	4.847	0.010424	0.326035	Mt_JQL	Mt_GWAS	OccupancyB	50000	2	27	14	0.099	1000	density	strongest
MEDTR1G033000	0.344918	1.63836	0.346625	64	22.184	9.17e-05	0.21047	Mt_JQL_Nodule	Mt_GWAS	Nod_A	50000	1	523	255	0.061	1000	density	strongest
MEDTR1G077740	0.348104	1.6535	0.346625	64	22.184	9.17e-05	0.21047	Mt_JQL_Nodule	Mt_GWAS	Nod_A	50000	1	523	255	0.061	1000	density	strongest
MEDTR1G093630	0.342188	1.62539	0.346625	64	22.184	9.17e-05	0.21047	Mt_JQL_Nodule	Mt_GWAS	Nod_A	50000	1	523	255	0.061	1000	density	strongest
MEDTR2G100270	0.349439	1.65984	0.346625	64	22.184	9.17e-05	0.21047	Mt_JQL_Nodule	Mt_GWAS	Nod_A	50000	1	523	255	0.061	1000	density	strongest
MEDTR2G102430	0.323707	1.53758	0.346625	64	22.184	9.17e-05	0.21047	Mt_JQL_Nodule	Mt_GWAS	Nod_A	50000	1	523	255	0.061	1000	density	strongest
MEDTR3G026230	0.328464	1.56018	0.346625	64	22.184	9.17e-05	0.21047	Mt_JQL_Nodule	Mt_GWAS	Nod_A	50000	1	523	255	0.061	1000	density	strongest
MEDTR3G046880	0.316265	1.50222	0.346625	64	22.184	9.17e-05	0.21047	Mt_JQL_Nodule	Mt_GWAS	Nod_A	50000	1	523	255	0.061	1000	density	strongest
MEDTR3G098760	0.361594	1.71759	0.346625	64	22.184	9.17e-05	0.21047	Mt_JQL_Nodule	Mt_GWAS	Nod_A	50000	1	523	255	0.061	1000	density	strongest
MEDTR3G098780	0.337828	1.60468	0.346625	64	22.184	9.17e-05	0.21047	Mt_JQL_Nodule	Mt_GWAS	Nod_A	50000	1	523	255	0.061	1000	density	strongest
MEDTR3G408340	0.327249	1.55441	0.346625	64	22.184	9.17e-05	0.21047	Mt_JQL_Nodule	Mt_GWAS	Nod_A	50000	1	523	255	0.061	1000	density	strongest
MEDTR3G461440	0.328538	1.56054	0.346625	64	22.184	9.17e-05	0.21047	Mt_JQL_Nodule	Mt_GWAS	Nod_A	50000	1	523	255	0.061	1000	density	strongest
MEDTR4G021580	0.358553	1.70315	0.346625	64	22.184	9.17e-05	0.21047	Mt_JQL_Nodule	Mt_GWAS	Nod_A	50000	1	523	255	0.061	1000	density	strongest
MEDTR4G055520	0.350006	1.66254	0.346625	64	22.184	9.17e-05	0.21047	Mt_JQL_Nodule	Mt_GWAS	Nod_A	50000	1	523	255	0.061	1000	density	strongest
MEDTR4G058740	0.321123	1.5253	0.346625	64	22.184	9.17e-05	0.21047	Mt_JQL_Nodule	Mt_GWAS	Nod_A	50000	1	523	255	0.061	1000	density	strongest
MEDTR4G101650	0.350994	1.66723	0.346625	64	22.184	9.17e-05	0.21047	Mt_JQL_Nodule	Mt_GWAS	Nod_A	50000	1	523	255	0.061	1000	density	strongest
MEDTR5G031000	0.342445	1.62661	0.346625	64	22.184	9.17e-05	0.21047	Mt_JQL_Nodule	Mt_GWAS	Nod_A	50000	1	523	255	0.061	1000	density	strongest
MEDTR6G064950	0.326804	1.5523	0.346625	64	22.184	9.17e-05	0.21047	Mt_JQL_Nodule	Mt_GWAS	Nod_A	50000	1	523	255	0.061	1000	density	strongest
MEDTR6G070950	0.350873	1.66665	0.346625	64	22.184	9.17e-05	0.21047	Mt_JQL_Nodule	Mt_GWAS	Nod_A	50000	1	523	255	0.061	1000	density	strongest
MEDTR7G011170	0.321504	1.52711	0.346625	64	22.184	9.17e-05	0.21047	Mt_JQL_Nodule	Mt_GWAS	Nod_A	50000	1	523	255	0.061	1000	density	strongest
MEDTR7G033200	0.326755	1.55206	0.346625	64	22.184	9.17e-05	0.21047	Mt_JQL_Nodule	Mt_GWAS	Nod_A	50000	1	523	255	0.061	1000	density	strongest
MEDTR7G074935	0.342933	1.62893	0.346625	64	22.184	9.17e-05	0.21047	Mt_JQL_Nodule	Mt_GWAS	Nod_A	50000	1	523	255	0.061	1000	density	strongest
MEDTR8G014690	0.335839	1.59523	0.346625	64	22.184	9.17e-05	0.21047	Mt_JQL_Nodule	Mt_GWAS	Nod_A	50000	1	523	255	0.061	1000	density	strongest
MEDTR8G055880	0.341515	1.62219	0.346625	64	22.184	9.17e-05	0.21047	Mt_JQL_Nodule	Mt_GWAS	Nod_A	50000	1	523	255	0.061	1000	density	strongest
MEDTR8G075770	0.357722	1.6992	0.346625	64	22.184	9.17e-05	0.21047	Mt_JQL_Nodule	Mt_GWAS	Nod_A	50000	1	523	255	0.061	1000	density	strongest
MEDTR1G012530	0.419749	1.64629	0.346682	22	7.627	-0.00049	0.255265	Mt_Root	Mt_GWAS	Nod_B	10000	5	232	185	0.143	1000	density	strongest
MEDTR1G061240	0.425431	1.66855	0.346682	22	7.627	-0.00049	0.255265	Mt_Root	Mt_GWAS	Nod_B	10000	5	232	185	0.143	1000	density	strongest
MEDTR2G020620	0.418467	1.64126	0.346682	22	7.627	-0.00049	0.255265	Mt_Root	Mt_GWAS	Nod_B	10000	5	232	185	0.143	1000	density	strongest
MEDTR2G020800	0.392916	1.54117	0.346682	22	7.627	-0.00049	0.255265	Mt_Root	Mt_GWAS	Nod_B	10000	5	232	185	0.143	1000	density	strongest
MEDTR2G450720	0.439638	1.7242	0.346682	22	7.627	-0.00049	0.255265	Mt_Root	Mt_GWAS	Nod_B	10000	5	232	185	0.143	1000	density	strongest
MEDTR3G069120	0.39228	1.53868	0.346682	22	7.627	-0.00049	0.255265	Mt_Root	Mt_GWAS	Nod_B	10000	5	232	185	0.143	1000	density	strongest
MEDTR4G073400	0.394427	1.54709	0.346682	22	7.627	-0.00049	0.255265	Mt_Root	Mt_GWAS	Nod_B	10000	5	232	185	0.143	1000	density	strongest
MEDTR4G122900	0.397711	1.55995	0.346682	22	7.627	-0.00049	0.255265	Mt_Root	Mt_GWAS	Nod_B	10000	5	232	185	0.143	1000	density	strongest
MEDTR5G017500	0.430663	1.68904	0.346682	22	7.627	-0.00049	0.255265	Mt_Root	Mt_GWAS	Nod_B	10000	5	232	185	0.143	1000	density	strongest
MEDTR5G082490	0.418928	1.64307	0.346682	22	7.627	-0.00049	0.255265	Mt_Root	Mt_GWAS	Nod_B	10000	5	232	185	0.143	1000	density	strongest
MEDTR6G023600	0.439824	1.72493	0.346682	22	7.627	-0.00049	0.255265	Mt_Root	Mt_GWAS	Nod_B	10000	5	232	185	0.143	1000	density	strongest
MEDTR6G048290	0.44394	1.74106	0.346682	22	7.627	-0.00049	0.255265	Mt_Root	Mt_GWAS	Nod_B	10000	5	232	185	0.143	1000	density	strongest
MEDTR7G107480	0.43059	1.68876	0.346682	22	7.627	-0.00049	0.255265	Mt_Root	Mt_GWAS	Nod_B	10000	5	232	185	0.143	1000	density	strongest
MEDTR7G117665	0.427207	1.6755	0.346682	22	7.627	-0.00049	0.255265	Mt_Root	Mt_GWAS	Nod_B	10000	5	232	185	0.143	1000	density	strongest
MEDTR8G099105	0.429637	1.68502	0.346682	22	7.627	-0.00049	0.255265	Mt_Root	Mt_GWAS	Nod_B	10000	5	232	185	0.143	1000	density	strongest
MEDTR1G083890	0.373569	1.66402	0.347692	26	9.04	0.000806	0.224013	Mt_Leaf	Mt_GWAS	OccupancyA	10000	1	292	230	0.059	1000	density	strongest
MEDTR2G048680	0.346536	1.54334	0.347692	26	9.04	0.000806	0.224013	Mt_Leaf	Mt_GWAS	OccupancyA	10000	1	292	230	0.059	1000	density	strongest
MEDTR3G073480	0.376629	1.67768	0.347692	26	9.04	0.000806	0.224013	Mt_Leaf	Mt_GWAS	OccupancyA	10000	1	292	230	0.059	1000	density	strongest
MEDTR4G050000	0.391863	1.74568	0.347692	26	9.04	0.000806	0.224013	Mt_Leaf	Mt_GWAS	OccupancyA	10000	1	292	230	0.059	1000	density	strongest
MEDTR4G063605	0.364896	1.6253	0.347692	26	9.04	0.000806	0.224013	Mt_Leaf	Mt_GWAS	OccupancyA	10000	1	292	230	0.059	1000	density	strongest
MEDTR4G072210	0.353577	1.57478	0.347692	26	9.04	0.000806	0.224013	Mt_Leaf	Mt_GWAS	OccupancyA	10000	1	292	230	0.059	1000	density	strongest
MEDTR5G033190	0.389488	1.73508	0.347692	26	9.04	0.000806	0.224013	Mt_Leaf	Mt_GWAS	OccupancyA	10000	1	292	230	0.059	1000	density	strongest
MEDTR6G014290	0.3834	1.70791	0.347692	26	9.04	0.000806	0.224013	Mt_Leaf	Mt_GWAS	OccupancyA	10000	1	292	230	0.059	1000	density	strongest
MEDTR6G078853	0.346499	1.54318	0.347692	26	9.04	0.000806	0.224013	Mt_Leaf	Mt_GWAS	OccupancyA	10000	1	292	230	0.059	1000	density	strongest
MEDTR6G092720	0.351805	1.56686	0.347692	26	9.04	0.000806	0.224013	Mt_Leaf	Mt_GWAS	OccupancyA	10000	1	292	230	0.059	1000	density	strongest
MEDTR7G100110	0.34918	1.55515	0.347692	26	9.04	0.000806	0.224013	Mt_Leaf	Mt_GWAS	OccupancyA	10000	1	292	230	0.059	1000	density	strongest
MEDTR7G105450	0.354976	1.58102	0.347692	26	9.04	0.000806	0.224013	Mt_Leaf	Mt_GWAS	OccupancyA	10000	1	292	230	0.059	1000	density	strongest
MEDTR3G080260	0.579216	1.79389	0.347714	7	2.434	0.002979	0.321221	Mt_JQL	Mt_GWAS	OccupancyB	50000	5	27	14	0.115	1000	density	strongest
MEDTR3G080960	0.584342	1.80985	0.347714	7	2.434	0.002979	0.321221	Mt_JQL	Mt_GWAS	OccupancyB	50000	5	27	14	0.115	1000	density	strongest
MEDTR3G081490	0.645368	1.99983	0.347714	7	2.434	0.002979	0.321221	Mt_JQL	Mt_GWAS	OccupancyB	50000	5	27	14	0.115	1000	density	strongest
MEDTR5G079500	0.634803	1.96694	0.347714	7	2.434	0.002979	0.321221	Mt_JQL	Mt_GWAS	OccupancyB	50000	5	27	14	0.115	1000	density	strongest
